# Supplementary material for: Disruptions in gene interaction networks abolish host susceptibility to Trichostrongylus colubriformis infections in sheep
Source: PLoS Negl Trop Dis. 2025 Aug 14;19(8):e0013399. doi: 10.1371/journal.pntd.0013399 (PMC12370191; doi:10.1371/journal.pntd.0013399)
Supplement: S1 Table — (XLSX) [file pntd.0013399.s005.xlsx]

## Sheet: Sheet1
Sample ID	Phenotype	Flock	EPG_log2	EPG	Worm Count
C6176B01	RES	TSF	8.71425	420	1
C6177A01	RES	TSF	9.60733	780	1
C6179A02	RES	TSF	6.90689	120	1
C6181A03	RES	TSF	7.90689	240	116.667
C6182B02	RES	TSF	6.90689	120	133.333
C6183B03	RES	TSF	9.22882	600	883.333
C6184B04	RES	TSF	8.49185	360	133.333
C6186A04	RES	TSF	8.22882	300	8.33333
C6191B05	RES	TSF	8.71425	420	308.333
C6192A05	RES	TSF	9.07682	540	25
C6194A06	SUS	TSF	11.3987	2700	908.333
C6195B06	SUS	TSF	11.3663	2640	8616.67
C6196B07	SUS	TSF	11.2644	2460	8041.67
C6199A07	SUS	TSF	11.0362	2100	5358.33
C6201A08	SUS	TSF	12.0566	4260	7625
C6202B08	SUS	TSF	10.8611	1860	2808.33
C6206A09	SUS	TSF	10.8138	1800	9866.67
C6207B09	SUS	TSF	11.5507	3000	11358.3
C6215B10	SUS	TSF	11.8842	3780	8183.33
C6216B11	SUS	TSF	11.1163	2220	5933.33
C6226B12	RES	HSF	7.49185	180	25
C6230A10	RES	HSF	0.1	1	16.6667
C6234A11	RES	HSF	6.90689	120	8.33333
C6236B13	RES	HSF	5.90689	60	8.33333
C6239A12	RES	HSF	6.90689	120	1
C6243A13	RES	HSF	6.90689	120	16.6667
C6247A14	RES	HSF	6.90689	120	8.33333
C6250B14	RES	HSF	5.90689	60	50
C6251A15	RES	HSF	6.90689	120	16.6667
C6253A16	RES	HSF	0.1	1	1
C6256A17	SUS	HSF	11.3663	2640	9675
C6258A18	SUS	HSF	12.1357	4500	9933.33
C6260B15	SUS	HSF	11.7398	3420	8366.67
C6271A19	SUS	HSF	12.5793	6120	9325
C6274B16	SUS	HSF	11.4919	2880	5316.67
C6282B17	SUS	HSF	11.3663	2640	6550
C6287B18	SUS	HSF	11.3987	2700	7450
C6290B19	SUS	HSF	11.8611	3720	8458.33
C6296A20	SUS	HSF	11.5507	3000	5633.33
C6300B20	SUS	HSF	11.6073	3120	9016.67
