# Supplementary material for: Disruptions in gene interaction networks abolish host susceptibility to Trichostrongylus colubriformis infections in sheep
Source: PLoS Negl Trop Dis. 2025 Aug 14;19(8):e0013399. doi: 10.1371/journal.pntd.0013399 (PMC12370191; doi:10.1371/journal.pntd.0013399)
Supplement: S2 Table — (XLSX) [file pntd.0013399.s006.xlsx]

## Sheet: Sheet1
Gene	Accession	Forward primer	Reverse primer	Amplicon size (bp)
LGALS15	NM_001009238.1	ACACAGTTTCAACAGGGAAG	CCGCCCCTTATAACGTA	443
HSP90B1	XM_060413139.1	CAGCAGGAAAGAGGCCGAAT	TGTTGCCAGACCACCCATAC	341
APOC3	XM_060399708.1	TTGGATCCACCCAACGCAAT	CATGCGCCCAAAGACTTGAA	406
KRT8	XM_060412553.1	TGAACCGGAACATCAGCCGT	CGCAGACACTCACCTGCGTA	346
CDC42	XM_027963879.3	TGTCTGTGCTGTAGTGGAGTG	ACTAGAGCCAGTCAGTGCAAC	301
