# Supplementary material for: Disruptions in gene interaction networks abolish host susceptibility to Trichostrongylus colubriformis infections in sheep
Source: PLoS Negl Trop Dis. 2025 Aug 14;19(8):e0013399. doi: 10.1371/journal.pntd.0013399 (PMC12370191; doi:10.1371/journal.pntd.0013399)
Supplement: S3 Table — (XLSX) [file pntd.0013399.s007.xlsx]

## Sheet: Sheet1
Sample	Raw reads	Size of raw data (Gb)	Effective (%)	Error (%)	Q20 (%)	Q30 (%)	G+C (%)
C6177A01	65257428	9.8	100	0.01	97.62	94.1	45.21
C6179A02	79381952	11.9	100	0.01	97.38	93.48	45.42
C6181A03	52238744	7.8	100	0.01	97.12	92.98	45.79
C6186A04	133469720	20	100	0.01	96.53	91.79	45.51
C6192A05	40223826	6	100	0.01	97.6	94.05	45.11
C6194A06	57111512	8.6	100	0.01	97.62	94.02	45.64
C6199A07	56984928	8.5	100	0.01	97.7	94.25	45.32
C6201A08	48698288	7.3	100	0.01	97.16	92.93	45.95
C6206A09	54790120	8.2	100	0.01	97.35	93.41	45.42
C6176B01	60462940	9.1	100	0.01	97.47	93.75	45.25
C6182B02	51573724	7.7	100	0.01	97.04	92.77	45.69
C6183B03	59225890	8.9	100	0.01	97.37	93.39	45.33
C6184B04	67670984	10.2	100	0.01	97.3	93.38	45.56
C6191B05	65165300	9.8	100	0.01	97.33	93.4	45.39
C6195B06	58505500	8.8	100	0.01	97.45	93.7	45.43
C6196B07	58520092	8.8	100	0.01	97.33	93.41	46.1
C6202B08	49805296	7.5	100	0.01	97.1	92.98	46.3
C6207B09	55483412	8.3	100	0.01	97.5	93.82	45.76
C6215B10	35321204	5.3	100	0.01	97.32	93.56	45.85
C6216B11	58557806	8.8	100	0.01	97.26	93.17	45.66
C6230A10	70163496	10.5	100	0.01	97.52	93.88	46.71
C6234A11	74172388	11.1	100	0.01	97.72	94.33	46.13
C6239A12	67950946	10.2	100	0.01	97.59	94.01	46.11
C6243A13	59614900	8.9	100	0.01	97.8	94.55	45.34
C6247A14	65920052	9.9	100	0.01	97.67	94.26	45.41
C6251A15	67451460	10.1	100	0.01	97.72	94.31	45.45
C6253A16	58818072	8.8	100	0.01	97.65	94.29	45.15
C6256A17	70010588	10.5	100	0.01	97.64	94.13	46.3
C6258A18	72219430	10.8	100	0.01	97.65	94.16	45.37
C6271A19	59714624	9	100	0.01	97.71	94.37	45.56
C6296A20	58896780	8.8	100	0.01	97.44	93.84	45.73
C6226B12	51875028	7.8	100	0.01	97.51	93.91	45.84
C6236B13	47860146	7.2	100	0.01	97.37	93.78	45.21
C6250B14	55930052	8.4	100	0.01	97.62	94.11	45.4
C6260B15	66995612	10	100	0.01	97.56	93.9	46.02
C6274B16	40509500	6.1	100	0.01	97.31	93.69	45.69
C6282B17	44372910	6.7	100	0.01	96.66	92.56	45.66
C6287B18	71489800	10.7	100	0.01	97.63	94.11	45.59
C6290B19	60199804	9	100	0.01	97.65	94.11	45.81
C6300B20	60263158	9	100	0.01	97.43	93.64	46.23
Undetermined	186957006	28	99.92	0.03	88.56	76.38	49.86
