# Supplementary material for: Disruptions in gene interaction networks abolish host susceptibility to Trichostrongylus colubriformis infections in sheep
Source: PLoS Negl Trop Dis. 2025 Aug 14;19(8):e0013399. doi: 10.1371/journal.pntd.0013399 (PMC12370191; doi:10.1371/journal.pntd.0013399)
Supplement: S4 Table — 319 genes with significantly different transcript abundance between resistant (RES) and susceptible (SUS) lambs in response to Trichostrongylus colubriformis challenge infection at a combined cutoff FDR < 0.05 and |fold change| > 1.50. N = 20 per group. (XLSX) [file pntd.0013399.s008.xlsx]

## Sheet: Sheet1
Gene	Gene description	Gene name	Fold_RES/SUS	P value	FDR			Gene description	Gene type
ENSOARG00020024786	apolipoprotein C3	APOC3	0.211352	2.29e-07	0.000822334			apolipoprotein C3 [Source:HGNC Symbol;Acc:HGNC:610]	protein_coding
ENSOARG00020016446	galectin 3	LGALS3	0.288738	5.21e-07	0.000822334			galectin 3 [Source:HGNC Symbol;Acc:HGNC:6563]	protein_coding
ENSOARG00020024777	apolipoprotein A4	APOA4	0.211716	6.31e-07	0.000822334			apolipoprotein A4 [Source:HGNC Symbol;Acc:HGNC:602]	protein_coding
ENSOARG00020033980			0.286893	1.07e-06	0.00104327				protein_coding
ENSOARG00020026740			0.315639	1.89e-06	0.0014752				protein_coding
ENSOARG00020001057			0.236146	3.24e-06	0.0021108				protein_coding
ENSOARG00020011301	acyl-CoA oxidase 1	ACOX1	0.325552	7.34e-06	0.00364568			acyl-CoA oxidase 1 [Source:HGNC Symbol;Acc:HGNC:119]	protein_coding
ENSOARG00020012857	cysteine rich protein 1	CRIP1	0.23608	8.16e-06	0.00364568			cysteine rich protein 1 [Source:HGNC Symbol;Acc:HGNC:2360]	protein_coding
ENSOARG00020007377	villin 1	VIL1	0.359234	1.03e-05	0.00364568			villin 1 [Source:HGNC Symbol;Acc:HGNC:12690]	protein_coding
ENSOARG00020006793	keratin 20	KRT20	0.264198	1.09e-05	0.00364568			keratin 20 [Source:HGNC Symbol;Acc:HGNC:20412]	protein_coding
ENSOARG00020023962	galectin 4	LGALS4	0.297703	1.11e-05	0.00364568			galectin 4 [Source:HGNC Symbol;Acc:HGNC:6565]	protein_coding
ENSOARG00020011138	adenosine deaminase	ADA	0.282715	1.17e-05	0.00364568			adenosine deaminase [Source:HGNC Symbol;Acc:HGNC:186]	protein_coding
ENSOARG00020005107	transmembrane 4 L six family member 4	TM4SF4	0.275245	1.21e-05	0.00364568			transmembrane 4 L six family member 4 [Source:HGNC Symbol;Acc:HGNC:11856]	protein_coding
ENSOARG00020015541			0.291422	1.47e-05	0.00364568				protein_coding
ENSOARG00020025000			0.276574	1.49e-05	0.00364568				protein_coding
ENSOARG00020019713	annexin A2	ANXA2	0.391042	1.78e-05	0.0037634			annexin A2 [Source:NCBI gene (formerly Entrezgene);Acc:100048993]	protein_coding
ENSOARG00020009326			0.285316	1.79e-05	0.0037634				protein_coding
ENSOARG00020035148			0.327147	1.99e-05	0.0037634				protein_coding
ENSOARG00020022681	transmembrane 4 L six family member 20	TM4SF20	0.345312	2.00e-05	0.0037634			transmembrane 4 L six family member 20 [Source:HGNC Symbol;Acc:HGNC:26230]	protein_coding
ENSOARG00020017617	acyl-CoA synthetase long chain family member 5	ACSL5	0.341899	2.04e-05	0.0037634			acyl-CoA synthetase long chain family member 5 [Source:HGNC Symbol;Acc:HGNC:16526]	protein_coding
ENSOARG00020040995			0.196169	2.16e-05	0.0037634				miRNA
ENSOARG00020003287	phytanoyl-CoA 2-hydroxylase	PHYH	0.352146	2.21e-05	0.0037634			phytanoyl-CoA 2-hydroxylase [Source:HGNC Symbol;Acc:HGNC:8940]	protein_coding
ENSOARG00020012338	OCIA domain containing 2	OCIAD2	0.327373	2.40e-05	0.00386811			OCIA domain containing 2 [Source:HGNC Symbol;Acc:HGNC:28685]	protein_coding
ENSOARG00020003539	NHERF family PDZ scaffold protein 1	NHERF1	0.391143	2.47e-05	0.00386811			NHERF family PDZ scaffold protein 1 [Source:HGNC Symbol;Acc:HGNC:11075]	protein_coding
ENSOARG00020000244	transmembrane serine protease 15	TMPRSS15	0.394455	2.85e-05	0.00423921			transmembrane serine protease 15 [Source:HGNC Symbol;Acc:HGNC:9490]	protein_coding
ENSOARG00020024801	transmembrane 4 L six family member 5	TM4SF5	0.383292	2.95e-05	0.00423921			transmembrane 4 L six family member 5 [Source:HGNC Symbol;Acc:HGNC:11857]	protein_coding
ENSOARG00020035914			0.431686	3.04e-05	0.00423921				protein_coding
ENSOARG00020014080	cytochrome P450 family 51 subfamily A member 1	CYP51A1	0.476957	3.24e-05	0.00436545			cytochrome P450 family 51 subfamily A member 1 [Source:HGNC Symbol;Acc:HGNC:2649]	protein_coding
ENSOARG00020033572			0.40081	3.42e-05	0.0044515				protein_coding
ENSOARG00020014802	chromosome 19 open reading frame 33	C14H19orf33	0.430774	5.35e-05	0.00674674			chromosome 19 open reading frame 33 [Source:HGNC Symbol;Acc:HGNC:16668]	protein_coding
ENSOARG00020000452			0.393549	5.61e-05	0.00685075				protein_coding
ENSOARG00020022409			0.377383	5.99e-05	0.00689433				protein_coding
ENSOARG00020009368	keratin 8	KRT8	0.318081	6.00e-05	0.00689433			keratin 8 [Source:HGNC Symbol;Acc:HGNC:6446]	protein_coding
ENSOARG00020011717	tyrosine 3-monooxygenase/tryptophan 5-monooxygenase activation protein epsilon	YWHAE	0.341584	6.21e-05	0.00689833			tyrosine 3-monooxygenase/tryptophan 5-monooxygenase activation protein epsilon [Source:HGNC Symbol;Acc:HGNC:12851]	protein_coding
ENSOARG00020030211	retinol saturase	RETSAT	0.451676	6.35e-05	0.00689833			retinol saturase [Source:HGNC Symbol;Acc:HGNC:25991]	protein_coding
ENSOARG00020018200	ectonucleotide pyrophosphatase/phosphodiesterase 3	ENPP3	0.33542	6.84e-05	0.0071265			ectonucleotide pyrophosphatase/phosphodiesterase 3 [Source:HGNC Symbol;Acc:HGNC:3358]	protein_coding
ENSOARG00020022216			0.269019	6.93e-05	0.0071265				protein_coding
ENSOARG00020017821	calmodulin 1	CALM1	0.308717	7.12e-05	0.00713403			calmodulin 1 [Source:HGNC Symbol;Acc:HGNC:1442]	protein_coding
ENSOARG00020017129	cytochrome c oxidase subunit 7B	COX7B	0.313784	7.88e-05	0.00757575			cytochrome c oxidase subunit 7B [Source:HGNC Symbol;Acc:HGNC:2291]	protein_coding
ENSOARG00020020380	lysyl-tRNA synthetase 1	KARS1	0.357879	8.04e-05	0.00757575			lysyl-tRNA synthetase 1 [Source:HGNC Symbol;Acc:HGNC:6215]	protein_coding
ENSOARG00020031114			0.322541	8.14e-05	0.00757575				pseudogene
ENSOARG00020034507			0.354807	8.35e-05	0.00759701				protein_coding
ENSOARG00020002227	chloride channel accessory 4	CLCA4	0.313556	8.78e-05	0.00763905			chloride channel accessory 4 [Source:HGNC Symbol;Acc:HGNC:2018]	protein_coding
ENSOARG00020023009	ATP binding cassette subfamily C member 2	ABCC2	0.494612	9.08e-05	0.00763905			ATP binding cassette subfamily C member 2 [Source:HGNC Symbol;Acc:HGNC:53]	protein_coding
ENSOARG00020016282	cAMP responsive element binding protein 3 like 3	CREB3L3	0.410184	9.15e-05	0.00763905			cAMP responsive element binding protein 3 like 3 [Source:HGNC Symbol;Acc:HGNC:18855]	protein_coding
ENSOARG00020012114	catalase	CAT	0.338339	9.18e-05	0.00763905			catalase [Source:HGNC Symbol;Acc:HGNC:1516]	protein_coding
ENSOARG00020011689	apolipoprotein B mRNA editing enzyme catalytic subunit 3A	APOBEC3A	0.414458	9.55e-05	0.00766521			apolipoprotein B mRNA editing enzyme catalytic subunit 3A [Source:NCBI gene (formerly Entrezgene);Acc:100301555]	protein_coding
ENSOARG00020010098			0.442846	9.78e-05	0.00766521				protein_coding
ENSOARG00020016422			0.365649	0.000100148	0.00766521				protein_coding
ENSOARG00020005812	RNase MRP	RNase_MRP	0.259143	0.000101758	0.00766521			RNase MRP [Source:RFAM;Acc:RF00030]	ribozyme
ENSOARG00020016175	lectin, galactoside-binding, soluble, 15	LGALS15	5.09034	0.000102483	0.00766521			lectin, galactoside-binding, soluble, 15 [Source:NCBI gene (formerly Entrezgene);Acc:443106]	protein_coding
ENSOARG00020008425			0.435094	0.000103902	0.00766521				protein_coding
ENSOARG00020010203	retinol binding protein 2	RBP2	0.364592	0.000108782	0.00784348			retinol binding protein 2 [Source:HGNC Symbol;Acc:HGNC:9920]	protein_coding
ENSOARG00020014608	membrane spanning 4-domains A8	MS4A8	0.383577	0.00011033	0.00784348			membrane spanning 4-domains A8 [Source:HGNC Symbol;Acc:HGNC:13380]	protein_coding
ENSOARG00020014036	microsomal triglyceride transfer protein	MTTP	0.363895	0.000113228	0.00790574			microsomal triglyceride transfer protein [Source:HGNC Symbol;Acc:HGNC:7467]	protein_coding
ENSOARG00020013786	chloride intracellular channel 1	CLIC1	0.569179	0.000120962	0.00829757			chloride intracellular channel 1 [Source:HGNC Symbol;Acc:HGNC:2062]	protein_coding
ENSOARG00020025236	prolyl 4-hydroxylase subunit beta	P4HB	0.398405	0.000124459	0.00839023			prolyl 4-hydroxylase subunit beta [Source:HGNC Symbol;Acc:HGNC:8548]	protein_coding
ENSOARG00020008507	cadherin 1	CDH1	0.381188	0.000127844	0.00847239			cadherin 1 [Source:HGNC Symbol;Acc:HGNC:1748]	protein_coding
ENSOARG00020013825			0.35387	0.000138313	0.00879787				protein_coding
ENSOARG00020028656	ADAM like decysin 1	ADAMDEC1	0.363492	0.000140927	0.00879787			ADAM like decysin 1 [Source:HGNC Symbol;Acc:HGNC:16299]	protein_coding
ENSOARG00020000332	ATPase Na+/K+ transporting subunit alpha 1	ATP1A1	0.375612	0.000141167	0.00879787			ATPase Na+/K+ transporting subunit alpha 1 [Source:NCBI gene (formerly Entrezgene);Acc:443381]	protein_coding
ENSOARG00020026591	Small nucleolar RNA U3	U3	0.322143	0.000141756	0.00879787			Small nucleolar RNA U3 [Source:RFAM;Acc:RF00012]	snoRNA
ENSOARG00020001337	superoxide dismutase 1	SOD1	0.52639	0.000144071	0.00880184			superoxide dismutase 1 [Source:NCBI gene (formerly Entrezgene);Acc:100270717]	protein_coding
ENSOARG00020021915	polypeptide N-acetylgalactosaminyltransferase 1	GALNT1	0.514445	0.000154184	0.00927476			polypeptide N-acetylgalactosaminyltransferase 1 [Source:HGNC Symbol;Acc:HGNC:4123]	protein_coding
ENSOARG00020002974	epithelial membrane protein 1	EMP1	0.472373	0.000160254	0.00930398			epithelial membrane protein 1 [Source:HGNC Symbol;Acc:HGNC:3333]	protein_coding
ENSOARG00020020963			0.347217	0.000160978	0.00930398				protein_coding
ENSOARG00020001586	enoyl-CoA hydratase and 3-hydroxyacyl CoA dehydrogenase	EHHADH	0.474404	0.000162049	0.00930398			enoyl-CoA hydratase and 3-hydroxyacyl CoA dehydrogenase [Source:HGNC Symbol;Acc:HGNC:3247]	protein_coding
ENSOARG00020018402	ferritin heavy chain 1	FTH1	0.325547	0.000164218	0.00930398			ferritin heavy chain 1 [Source:NCBI gene (formerly Entrezgene);Acc:443355]	protein_coding
ENSOARG00020008845	ATPase plasma membrane Ca2+ transporting 1	ATP2B1	0.446498	0.000168447	0.00930398			ATPase plasma membrane Ca2+ transporting 1 [Source:HGNC Symbol;Acc:HGNC:814]	protein_coding
ENSOARG00020020785	glutathione S-transferase alpha 1	GSTA1	0.342284	0.00017012	0.00930398			glutathione S-transferase alpha 1 [Source:NCBI gene (formerly Entrezgene);Acc:100141301]	protein_coding
ENSOARG00020008697	solute carrier family 27 member 4	SLC27A4	0.47717	0.000173496	0.00930398			solute carrier family 27 member 4 [Source:HGNC Symbol;Acc:HGNC:10998]	protein_coding
ENSOARG00020006303	plastin 1	PLS1	0.386694	0.000173706	0.00930398			plastin 1 [Source:HGNC Symbol;Acc:HGNC:9090]	protein_coding
ENSOARG00020025072	calcineurin like EF-hand protein 2	CHP2	0.42589	0.000177607	0.00938438			calcineurin like EF-hand protein 2 [Source:HGNC Symbol;Acc:HGNC:24927]	protein_coding
ENSOARG00020025526			0.502536	0.000186633	0.00972981				protein_coding
ENSOARG00020020830	cysteine rich transmembrane module containing 1	CYSTM1	0.45243	0.000197758	0.00993887			cysteine rich transmembrane module containing 1 [Source:HGNC Symbol;Acc:HGNC:30239]	protein_coding
ENSOARG00020019336	small integral membrane protein 24	SMIM24	0.476925	0.000199727	0.00993887			small integral membrane protein 24 [Source:HGNC Symbol;Acc:HGNC:37244]	protein_coding
ENSOARG00020025231			0.333979	0.000201056	0.00993887				protein_coding
ENSOARG00020028313			0.385592	0.000203353	0.00993887				protein_coding
ENSOARG00020004405	solute carrier family 25 member 24	SLC25A24	0.537492	0.000207173	0.0100006			solute carrier family 25 member 24 [Source:HGNC Symbol;Acc:HGNC:20662]	protein_coding
ENSOARG00020037338			0.384546	0.000210744	0.0100249				protein_coding
ENSOARG00020006956	hydroxysteroid 17-beta dehydrogenase 4	HSD17B4	0.467636	0.000212804	0.0100249			hydroxysteroid 17-beta dehydrogenase 4 [Source:HGNC Symbol;Acc:HGNC:5213]	protein_coding
ENSOARG00020005022	epithelial cell adhesion molecule	EPCAM	0.361946	0.000215739	0.0100421			epithelial cell adhesion molecule [Source:NCBI gene (formerly Entrezgene);Acc:100302339]	protein_coding
ENSOARG00020004677	cadherin 17	CDH17	0.393169	0.000219173	0.010082			cadherin 17 [Source:HGNC Symbol;Acc:HGNC:1756]	protein_coding
ENSOARG00020002756			0.29735	0.000227554	0.0102276				protein_coding
ENSOARG00020003641			0.456294	0.000227571	0.0102276				protein_coding
ENSOARG00020005091	calmodulin 2	CALM2	0.453857	0.000230648	0.0102481			calmodulin 2 [Source:NCBI gene (formerly Entrezgene);Acc:443230]	protein_coding
ENSOARG00020013860			0.504152	0.000235002	0.0103238				protein_coding
ENSOARG00020019708	progesterone receptor membrane component 1	PGRMC1	0.422018	0.000237652	0.0103238			progesterone receptor membrane component 1 [Source:NCBI gene (formerly Entrezgene);Acc:101106311]	protein_coding
ENSOARG00020022244	hydroxysteroid 17-beta dehydrogenase 11	HSD17B11	0.352257	0.000240272	0.0103238			hydroxysteroid 17-beta dehydrogenase 11 [Source:HGNC Symbol;Acc:HGNC:22960]	protein_coding
ENSOARG00020013247	peripheral myelin protein 22	PMP22	0.518117	0.000256714	0.0109103			peripheral myelin protein 22 [Source:NCBI gene (formerly Entrezgene);Acc:100302348]	protein_coding
ENSOARG00020006704	protein tyrosine phosphatase 4A2	PTP4A2	0.504872	0.000265002	0.0109755			protein tyrosine phosphatase 4A2 [Source:HGNC Symbol;Acc:HGNC:9635]	protein_coding
ENSOARG00020014445	annexin A13	ANXA13	0.3566	0.000265088	0.0109755			annexin A13 [Source:HGNC Symbol;Acc:HGNC:536]	protein_coding
ENSOARG00020000307			0.433866	0.000266668	0.0109755				protein_coding
ENSOARG00020019703			0.384148	0.000269671	0.0109835				protein_coding
ENSOARG00020012194	myosin regulatory light chain MRCL3	MRCL3	0.355581	0.000273308	0.0110169			myosin regulatory light chain MRCL3 [Source:NCBI gene (formerly Entrezgene);Acc:100270714]	protein_coding
ENSOARG00020002126	myosin IA	MYO1A	0.489844	0.000280282	0.0111827			myosin IA [Source:HGNC Symbol;Acc:HGNC:7595]	protein_coding
ENSOARG00020013507	alpha-1,3-mannosyl-glycoprotein 4-beta-N-acetylglucosaminyltransferase A	MGAT4A	0.436233	0.000285347	0.0112698			alpha-1,3-mannosyl-glycoprotein 4-beta-N-acetylglucosaminyltransferase A [Source:HGNC Symbol;Acc:HGNC:7047]	protein_coding
ENSOARG00020018672	0	H3F3A	0.416974	0.00028836	0.0112749			0	protein_coding
ENSOARG00020018603	tropomyosin 4	TPM4	0.469387	0.000297225	0.0114391			tropomyosin 4 [Source:HGNC Symbol;Acc:HGNC:12013]	protein_coding
ENSOARG00020006230	UDP glucuronosyltransferase 1 family, polypeptide A3	UGT1A6	0.458454	0.000298411	0.0114391			UDP glucuronosyltransferase 1 family, polypeptide A3 [Source:NCBI gene (formerly Entrezgene);Acc:100534645]	protein_coding
ENSOARG00020000897	fatty acid binding protein 1	FABP1	0.304535	0.000303458	0.0115196			fatty acid binding protein 1 [Source:HGNC Symbol;Acc:HGNC:3555]	protein_coding
ENSOARG00020029846			1.54937	0.000308804	0.0116098				protein_coding
ENSOARG00020023337			0.411376	0.000312438	0.0116137				protein_coding
ENSOARG00020002927	aldolase, fructose-bisphosphate B	ALDOB	0.40497	0.000314848	0.0116137			aldolase, fructose-bisphosphate B [Source:NCBI gene (formerly Entrezgene);Acc:443440]	protein_coding
ENSOARG00020003735	beta-carotene oxygenase 1	BCO1	0.54155	0.000324169	0.0118458			beta-carotene oxygenase 1 [Source:NCBI gene (formerly Entrezgene);Acc:101121875]	protein_coding
ENSOARG00020040954	tyrosyl-DNA phosphodiesterase 2	TDP2	0.471119	0.00034112	0.0123098			tyrosyl-DNA phosphodiesterase 2 [Source:HGNC Symbol;Acc:HGNC:17768]	protein_coding
ENSOARG00020026378	glutamate dehydrogenase 1	GLUD1	0.493433	0.000350508	0.0123098			glutamate dehydrogenase 1 [Source:NCBI gene (formerly Entrezgene);Acc:443239]	protein_coding
ENSOARG00020021909	destrin, actin depolymerizing factor	DSTN	0.465689	0.000351965	0.0123098			destrin, actin depolymerizing factor [Source:HGNC Symbol;Acc:HGNC:15750]	protein_coding
ENSOARG00020019196	prosaposin	PSAP	0.375233	0.000357606	0.0123098			prosaposin [Source:HGNC Symbol;Acc:HGNC:9498]	protein_coding
ENSOARG00020011002	C-C motif chemokine ligand 25	CCL25	0.472002	0.000358525	0.0123098			C-C motif chemokine ligand 25 [Source:NCBI gene (formerly Entrezgene);Acc:678679]	protein_coding
ENSOARG00020002752	terminal uridylyl transferase 7	TUT7	0.53982	0.000358903	0.0123098			terminal uridylyl transferase 7 [Source:HGNC Symbol;Acc:HGNC:25817]	protein_coding
ENSOARG00020007239	p53 apoptosis effector related to PMP22	PERP	0.4975	0.000368076	0.012453			p53 apoptosis effector related to PMP22 [Source:HGNC Symbol;Acc:HGNC:17637]	protein_coding
ENSOARG00020035641			0.472933	0.00036945	0.012453				protein_coding
ENSOARG00020015479	protein tyrosine phosphatase receptor type J	PTPRJ	0.548297	0.000375367	0.0125425			protein tyrosine phosphatase receptor type J [Source:HGNC Symbol;Acc:HGNC:9673]	protein_coding
ENSOARG00020001360	thioredoxin	TXN	0.463412	0.000382631	0.0125425			thioredoxin [Source:NCBI gene (formerly Entrezgene);Acc:443439]	protein_coding
ENSOARG00020021436	ribosomal protein L27	RPL27	0.45036	0.000385172	0.0125425			ribosomal protein L27 [Source:HGNC Symbol;Acc:HGNC:10328]	protein_coding
ENSOARG00020013965	calpain 2	CAPN2	0.506932	0.000387061	0.0125425			calpain 2 [Source:NCBI gene (formerly Entrezgene);Acc:100127211]	protein_coding
ENSOARG00020029061	fatty acid binding protein 2	FABP2	0.327527	0.000390867	0.0125425			fatty acid binding protein 2 [Source:HGNC Symbol;Acc:HGNC:3556]	protein_coding
ENSOARG00020024796	apolipoprotein A1	APOA1	0.341346	0.000401643	0.0127194			apolipoprotein A1 [Source:HGNC Symbol;Acc:HGNC:600]	protein_coding
ENSOARG00020016462	SBDS ribosome maturation factor	SBDS	0.48696	0.000407313	0.0127194			SBDS ribosome maturation factor [Source:HGNC Symbol;Acc:HGNC:19440]	protein_coding
ENSOARG00020005646		CD63	0.504908	0.000411975	0.0127194				protein_coding
ENSOARG00020012200	ubiquitin conjugating enzyme E2 J1	UBE2J1	0.489879	0.000413088	0.0127194			ubiquitin conjugating enzyme E2 J1 [Source:HGNC Symbol;Acc:HGNC:17598]	protein_coding
ENSOARG00020014062	eukaryotic translation initiation factor 4 gamma 2	EIF4G2	0.396337	0.000413141	0.0127194			eukaryotic translation initiation factor 4 gamma 2 [Source:HGNC Symbol;Acc:HGNC:3297]	protein_coding
ENSOARG00020028713	15-hydroxyprostaglandin dehydrogenase	HPGD	0.448605	0.000416389	0.0127194			15-hydroxyprostaglandin dehydrogenase [Source:HGNC Symbol;Acc:HGNC:5154]	protein_coding
ENSOARG00020000390	ATP binding cassette subfamily D member 3	ABCD3	0.487931	0.000425234	0.0128889			ATP binding cassette subfamily D member 3 [Source:HGNC Symbol;Acc:HGNC:67]	protein_coding
ENSOARG00020011592	calpain small subunit 1	CAPNS1	0.413873	0.000430717	0.0129546			calpain small subunit 1 [Source:HGNC Symbol;Acc:HGNC:1481]	protein_coding
ENSOARG00020024388			0.583056	0.000463506	0.0138344				protein_coding
ENSOARG00020001778			0.392927	0.000471044	0.0139529				protein_coding
ENSOARG00020001904	microsomal glutathione S-transferase 3	MGST3	0.417087	0.000480252	0.0140532			microsomal glutathione S-transferase 3 [Source:HGNC Symbol;Acc:HGNC:7064]	protein_coding
ENSOARG00020011459	tyrosine 3-monooxygenase/tryptophan 5-monooxygenase activation protein beta	YWHAB	0.45721	0.000481617	0.0140532			tyrosine 3-monooxygenase/tryptophan 5-monooxygenase activation protein beta [Source:HGNC Symbol;Acc:HGNC:12849]	protein_coding
ENSOARG00020013258	CD74 molecule	CD74	0.319912	0.000494901	0.0143338			CD74 molecule [Source:HGNC Symbol;Acc:HGNC:1697]	protein_coding
ENSOARG00020009664	integral membrane protein 2B	ITM2B	0.424003	0.000507219	0.0145637			integral membrane protein 2B [Source:NCBI gene (formerly Entrezgene);Acc:100174988]	protein_coding
ENSOARG00020005916	GDP dissociation inhibitor 2	GDI2	0.483449	0.000512779	0.0145637			GDP dissociation inhibitor 2 [Source:NCBI gene (formerly Entrezgene);Acc:100302068]	protein_coding
ENSOARG00020007736	ATPase Na+/K+ transporting subunit beta 1	ATP1B1	0.501982	0.000514011	0.0145637			ATPase Na+/K+ transporting subunit beta 1 [Source:NCBI gene (formerly Entrezgene);Acc:443384]	protein_coding
ENSOARG00020024160	RNA binding motif protein 47	RBM47	0.5304	0.000529884	0.0149054			RNA binding motif protein 47 [Source:HGNC Symbol;Acc:HGNC:30358]	protein_coding
ENSOARG00020005804			0.541926	0.000535373	0.0149522				protein_coding
ENSOARG00020018981	apolipoprotein B	APOB	0.414455	0.000542493	0.0150436			apolipoprotein B [Source:HGNC Symbol;Acc:HGNC:603]	protein_coding
ENSOARG00020025008	0	ATP5F1A	0.50504	0.000569823	0.0156707			0	protein_coding
ENSOARG00020018832	cytochrome P450 family 4 subfamily V member 2	CYP4V2	0.475802	0.000580654	0.0157664			cytochrome P450 family 4 subfamily V member 2 [Source:HGNC Symbol;Acc:HGNC:23198]	protein_coding
ENSOARG00020000397	heterogeneous nuclear ribonucleoprotein A2/B1	HNRNPA2B1	0.427195	0.000596693	0.0160901			heterogeneous nuclear ribonucleoprotein A2/B1 [Source:HGNC Symbol;Acc:HGNC:5033]	protein_coding
ENSOARG00020039512			2.07798	0.000620277	0.0166115				TR_V_gene
ENSOARG00020025628	syndecan binding protein	SDCBP	0.541888	0.000633292	0.0167924			syndecan binding protein [Source:HGNC Symbol;Acc:HGNC:10662]	protein_coding
ENSOARG00020040775	SH3 domain binding glutamate rich protein like 2	SH3BGRL2	0.549884	0.000635622	0.0167924			SH3 domain binding glutamate rich protein like 2 [Source:HGNC Symbol;Acc:HGNC:15567]	protein_coding
ENSOARG00020009750	actin gamma 2, smooth muscle	ACTG2	0.408973	0.000647846	0.0169763			actin gamma 2, smooth muscle [Source:HGNC Symbol;Acc:HGNC:145]	protein_coding
ENSOARG00020009649	cytochrome c oxidase subunit 4I1	COX4I1	0.438376	0.000651264	0.0169763			cytochrome c oxidase subunit 4I1 [Source:HGNC Symbol;Acc:HGNC:2265]	protein_coding
ENSOARG00020008223	SEC24 homolog A, COPII coat complex component	SEC24A	0.548949	0.000656432	0.0169977			SEC24 homolog A, COPII coat complex component [Source:HGNC Symbol;Acc:HGNC:10703]	protein_coding
ENSOARG00020006843			0.383665	0.000664665	0.0170976				protein_coding
ENSOARG00020022019	DLA class II histocompatibility antigen, DR-1 beta chain-like	OVAR-DRB1	0.468674	0.000669361	0.0171059			DLA class II histocompatibility antigen, DR-1 beta chain-like [Source:NCBI gene (formerly Entrezgene);Acc:101119342]	protein_coding
ENSOARG00020010617	proteasome activator subunit 1	PSME1	0.509777	0.000682163	0.0173199			proteasome activator subunit 1 [Source:HGNC Symbol;Acc:HGNC:9568]	protein_coding
ENSOARG00020009648	splicing factor proline and glutamine rich	SFPQ	0.490048	0.00068861	0.0173707			splicing factor proline and glutamine rich [Source:HGNC Symbol;Acc:HGNC:10774]	protein_coding
ENSOARG00020002973	peptidylprolyl isomerase A	PPIA	0.462304	0.000702914	0.0176179			peptidylprolyl isomerase A [Source:NCBI gene (formerly Entrezgene);Acc:443258]	protein_coding
ENSOARG00020011031	archain 1	ARCN1	0.49687	0.000729247	0.0180305			archain 1 [Source:HGNC Symbol;Acc:HGNC:649]	protein_coding
ENSOARG00020000538	0	ATP5MC3	0.407277	0.000734176	0.0180305			0	protein_coding
ENSOARG00020002370	ATP synthase F1 subunit beta	ATP5F1B	0.406266	0.000737614	0.0180305			ATP synthase F1 subunit beta [Source:HGNC Symbol;Acc:HGNC:830]	protein_coding
ENSOARG00020025889	aminoacylase 1	ACY1	0.611754	0.000739108	0.0180305			aminoacylase 1 [Source:HGNC Symbol;Acc:HGNC:177]	protein_coding
ENSOARG00020015187			0.419279	0.000746912	0.0180305				protein_coding
ENSOARG00020018757	Nedd4 family interacting protein 2	NDFIP2	0.518318	0.000747044	0.0180305			Nedd4 family interacting protein 2 [Source:HGNC Symbol;Acc:HGNC:18537]	protein_coding
ENSOARG00020008497	CD3e molecule	CD3E	0.478615	0.000768089	0.0182658			CD3e molecule [Source:NCBI gene (formerly Entrezgene);Acc:443437]	protein_coding
ENSOARG00020015145	hepatocyte nuclear factor 4 gamma	HNF4G	0.455508	0.000771954	0.0182658			hepatocyte nuclear factor 4 gamma [Source:HGNC Symbol;Acc:HGNC:5026]	protein_coding
ENSOARG00020023884	UDP-glucose 6-dehydrogenase	UGDH	0.492734	0.000773445	0.0182658			UDP-glucose 6-dehydrogenase [Source:HGNC Symbol;Acc:HGNC:12525]	protein_coding
ENSOARG00020014623	glycerophosphodiester phosphodiesterase 1	GDE1	0.534912	0.000775846	0.0182658			glycerophosphodiester phosphodiesterase 1 [Source:HGNC Symbol;Acc:HGNC:29644]	protein_coding
ENSOARG00020008714	actin beta	ACTB	0.338272	0.000793364	0.0184646			actin beta [Source:NCBI gene (formerly Entrezgene);Acc:443052]	protein_coding
ENSOARG00020012684	heat shock protein 90 beta family member 1	HSP90B1	0.339828	0.000801785	0.0185502			heat shock protein 90 beta family member 1 [Source:HGNC Symbol;Acc:HGNC:12028]	protein_coding
ENSOARG00020010138	BTG anti-proliferation factor 1	BTG1	0.462307	0.000809606	0.0186209			BTG anti-proliferation factor 1 [Source:NCBI gene (formerly Entrezgene);Acc:100217400]	protein_coding
ENSOARG00020003101			0.507283	0.000837763	0.0191559				protein_coding
ENSOARG00020005389	vimentin	VIM	0.471786	0.000845361	0.0192172			vimentin [Source:HGNC Symbol;Acc:HGNC:12692]	protein_coding
ENSOARG00020036023			1.49848	0.000858162	0.0193955				TR_V_gene
ENSOARG00020023296	LIM domain and actin binding 1	LIMA1	0.587838	0.000869098	0.0195297			LIM domain and actin binding 1 [Source:HGNC Symbol;Acc:HGNC:24636]	protein_coding
ENSOARG00020006453	Rac family small GTPase 1	RAC1	0.490689	0.000921812	0.0205959			Rac family small GTPase 1 [Source:NCBI gene (formerly Entrezgene);Acc:100101233]	protein_coding
ENSOARG00020022864	succinate-CoA ligase GDP-forming subunit beta	SUCLG2	0.49636	0.000935608	0.0206142			succinate-CoA ligase GDP-forming subunit beta [Source:HGNC Symbol;Acc:HGNC:11450]	protein_coding
ENSOARG00020007714	heat shock protein family A (Hsp70) member 5	HSPA5	0.462347	0.00093684	0.0206142			heat shock protein family A (Hsp70) member 5 [Source:HGNC Symbol;Acc:HGNC:5238]	protein_coding
ENSOARG00020014527			0.571296	0.000940301	0.0206142				protein_coding
ENSOARG00020014840	eukaryotic translation initiation factor 5	EIF5	0.494248	0.000943719	0.0206142			eukaryotic translation initiation factor 5 [Source:HGNC Symbol;Acc:HGNC:3299]	protein_coding
ENSOARG00020031852	poly(ADP-ribose) polymerase family member 14	PARP14	0.586447	0.000949641	0.0206283			poly(ADP-ribose) polymerase family member 14 [Source:HGNC Symbol;Acc:HGNC:29232]	protein_coding
ENSOARG00020008679	serpin family B member 1	SERPINB1	0.559793	0.000997116	0.0214199			serpin family B member 1 [Source:NCBI gene (formerly Entrezgene);Acc:101110712]	protein_coding
ENSOARG00020031035	serine/threonine kinase 17b	STK17B	0.543309	0.00100143	0.0214199			serine/threonine kinase 17b [Source:HGNC Symbol;Acc:HGNC:11396]	protein_coding
ENSOARG00020005548	ATPase phospholipid transporting 11B (putative)	ATP11B	0.583369	0.00100522	0.0214199			ATPase phospholipid transporting 11B (putative) [Source:HGNC Symbol;Acc:HGNC:13553]	protein_coding
ENSOARG00020017840	transmembrane protein 59	TMEM59	0.506353	0.00100799	0.0214199			transmembrane protein 59 [Source:HGNC Symbol;Acc:HGNC:1239]	protein_coding
ENSOARG00020021822	cytochrome c oxidase subunit 7C	COX7C	0.548139	0.0010245	0.0215915			cytochrome c oxidase subunit 7C [Source:HGNC Symbol;Acc:HGNC:2292]	protein_coding
ENSOARG00020014246	aldehyde dehydrogenase 1 family member A1	ALDH1A1	0.375937	0.00102712	0.0215915			aldehyde dehydrogenase 1 family member A1 [Source:NCBI gene (formerly Entrezgene);Acc:443343]	protein_coding
ENSOARG00020014182	poly(A) polymerase alpha	PAPOLA	0.549021	0.00104885	0.0219038			poly(A) polymerase alpha [Source:HGNC Symbol;Acc:HGNC:14981]	protein_coding
ENSOARG00020014964	kinesin family member 5B	KIF5B	0.496485	0.00105318	0.0219038			kinesin family member 5B [Source:HGNC Symbol;Acc:HGNC:6324]	protein_coding
ENSOARG00020037921	microsomal glutathione S-transferase 1	MGST1	0.524555	0.00106455	0.0220232			microsomal glutathione S-transferase 1 [Source:HGNC Symbol;Acc:HGNC:7061]	protein_coding
ENSOARG00020014950	calnexin	CANX	0.482071	0.00107124	0.0220451			calnexin [Source:HGNC Symbol;Acc:HGNC:1473]	protein_coding
ENSOARG00020002604	succinate-CoA ligase GDP/ADP-forming subunit alpha	SUCLG1	0.5079	0.00107858	0.0220798			succinate-CoA ligase GDP/ADP-forming subunit alpha [Source:HGNC Symbol;Acc:HGNC:11449]	protein_coding
ENSOARG00020021482			0.514118	0.00108556	0.022107				protein_coding
ENSOARG00020005311	cystatin C	CST3	0.390843	0.00110217	0.022329			cystatin C [Source:NCBI gene (formerly Entrezgene);Acc:101104079]	protein_coding
ENSOARG00020022338	natural killer cell triggering receptor	NKTR	0.530016	0.00111378	0.0224369			natural killer cell triggering receptor [Source:HGNC Symbol;Acc:HGNC:7833]	protein_coding
ENSOARG00020022159	major histocompatibility complex, class II, DR alpha	Ovar-DRA	0.353187	0.00111897	0.0224369			major histocompatibility complex, class II, DR alpha [Source:HGNC Symbol;Acc:HGNC:4947]	protein_coding
ENSOARG00020011878	SEC23 homolog A, COPII coat complex component	SEC23A	0.536863	0.00114303	0.0227123			SEC23 homolog A, COPII coat complex component [Source:HGNC Symbol;Acc:HGNC:10701]	protein_coding
ENSOARG00020031741	selenoprotein P	SELENOP	0.423668	0.00115258	0.0227123			selenoprotein P [Source:HGNC Symbol;Acc:HGNC:10751]	protein_coding
ENSOARG00020008280	cell death inducing DFFA like effector b	CIDEB	0.563769	0.00115798	0.0227123			cell death inducing DFFA like effector b [Source:HGNC Symbol;Acc:HGNC:1977]	protein_coding
ENSOARG00020028915			1.52298	0.00115896	0.0227123				TR_V_gene
ENSOARG00020022316	family with sequence similarity 13 member A	FAM13A	0.522849	0.00116176	0.0227123			family with sequence similarity 13 member A [Source:HGNC Symbol;Acc:HGNC:19367]	protein_coding
ENSOARG00020007806	coactosin like F-actin binding protein 1	COTL1	0.488186	0.00118344	0.0228366			coactosin like F-actin binding protein 1 [Source:HGNC Symbol;Acc:HGNC:18304]	protein_coding
ENSOARG00020000781	RAB1A, member RAS onco family	RAB1A	0.510832	0.00118972	0.0228366			RAB1A, member RAS onco family [Source:NCBI gene (formerly Entrezgene);Acc:100302065]	protein_coding
ENSOARG00020028106	ATP synthase F0 subunit 8	ATP8	0.486309	0.00119148	0.0228366			ATP synthase F0 subunit 8 [Source:NCBI gene (formerly Entrezgene);Acc:808253]	protein_coding
ENSOARG00020012591			0.544818	0.00122474	0.0232462				protein_coding
ENSOARG00020027760			1.55455	0.00124147	0.0233513				TR_V_gene
ENSOARG00020013638	phosphatidylinositol binding clathrin assembly protein	PICALM	0.482002	0.00124222	0.0233513			phosphatidylinositol binding clathrin assembly protein [Source:HGNC Symbol;Acc:HGNC:15514]	protein_coding
ENSOARG00020007030	kinase D interacting substrate 220	KIDINS220	0.537034	0.00125539	0.0234096			kinase D interacting substrate 220 [Source:HGNC Symbol;Acc:HGNC:29508]	protein_coding
ENSOARG00020021238	ornithine transcarbamylase	OTC	0.44148	0.00126153	0.0234096			ornithine transcarbamylase [Source:HGNC Symbol;Acc:HGNC:8512]	protein_coding
ENSOARG00020005241	sterol carrier protein 2	SCP2	0.448513	0.0012679	0.0234096			sterol carrier protein 2 [Source:HGNC Symbol;Acc:HGNC:10606]	protein_coding
ENSOARG00020009302			0.477593	0.00126927	0.0234096				protein_coding
ENSOARG00020009490	solute carrier family 28 member 2	SLC28A2	0.548921	0.00130856	0.0239087			solute carrier family 28 member 2 [Source:HGNC Symbol;Acc:HGNC:11002]	protein_coding
ENSOARG00020008329	ATPase Na+/K+ transporting subunit beta 3	ATP1B3	0.541638	0.00131935	0.0239937			ATPase Na+/K+ transporting subunit beta 3 [Source:HGNC Symbol;Acc:HGNC:806]	protein_coding
ENSOARG00020006439	transmembrane BAX inhibitor motif containing 4	TMBIM4	0.532288	0.00136861	0.0247162			transmembrane BAX inhibitor motif containing 4 [Source:HGNC Symbol;Acc:HGNC:24257]	protein_coding
ENSOARG00020001156	malate dehydrogenase 1	MDH1	0.482978	0.00137957	0.0247436			malate dehydrogenase 1 [Source:HGNC Symbol;Acc:HGNC:6970]	protein_coding
ENSOARG00020013612	ectonucleoside triphosphate diphosphohydrolase 5 (inactive)	ENTPD5	0.602463	0.00139367	0.0248824			ectonucleoside triphosphate diphosphohydrolase 5 (inactive) [Source:HGNC Symbol;Acc:HGNC:3367]	protein_coding
ENSOARG00020022136	tyrosine 3-monooxygenase/tryptophan 5-monooxygenase activation protein zeta	YWHAZ	0.523537	0.00140654	0.0249981			tyrosine 3-monooxygenase/tryptophan 5-monooxygenase activation protein zeta [Source:NCBI gene (formerly Entrezgene);Acc:780452]	protein_coding
ENSOARG00020003810	saccharopine dehydrogenase (putative)	SCCPDH	0.552422	0.00141502	0.0250349			saccharopine dehydrogenase (putative) [Source:HGNC Symbol;Acc:HGNC:24275]	protein_coding
ENSOARG00020039495	small leucine rich protein 1	SMLR1	0.595279	0.00142602	0.025116			small leucine rich protein 1 [Source:NCBI gene (formerly Entrezgene);Acc:101120501]	protein_coding
ENSOARG00020009032			0.578743	0.00144634	0.0253597				protein_coding
ENSOARG00020013296	collagen type III alpha 1 chain	COL3A1	0.498986	0.00150285	0.0262327			collagen type III alpha 1 chain [Source:HGNC Symbol;Acc:HGNC:2201]	protein_coding
ENSOARG00020009319	COPI coat complex subunit beta 1	COPB1	0.59311	0.00152529	0.0265061			COPI coat complex subunit beta 1 [Source:HGNC Symbol;Acc:HGNC:2231]	protein_coding
ENSOARG00020020554	0	EEF1A1	0.410088	0.0015549	0.0269012			0	protein_coding
ENSOARG00020031652	secretion associated Ras related GTPase 1B	SAR1B	0.597659	0.00159993	0.0275582			secretion associated Ras related GTPase 1B [Source:HGNC Symbol;Acc:HGNC:10535]	protein_coding
ENSOARG00020038699			0.411514	0.00161558	0.0277058				protein_coding
ENSOARG00020001658	solute carrier family 4 member 4	SLC4A4	0.56598	0.00164094	0.0279348			solute carrier family 4 member 4 [Source:HGNC Symbol;Acc:HGNC:11030]	protein_coding
ENSOARG00020017932	diphosphoinositol pentakisphosphate kinase 2	PPIP5K2	0.540034	0.00164323	0.0279348			diphosphoinositol pentakisphosphate kinase 2 [Source:HGNC Symbol;Acc:HGNC:29035]	protein_coding
ENSOARG00020001098			0.576301	0.00167226	0.0280494				protein_coding
ENSOARG00020025015			0.404681	0.00167677	0.0280494				protein_coding
ENSOARG00020005564	bone marrow stromal cell antigen 1	BST1	0.584665	0.00168364	0.0280494			bone marrow stromal cell antigen 1 [Source:HGNC Symbol;Acc:HGNC:1118]	protein_coding
ENSOARG00020009366	leukotriene A4 hydrolase	LTA4H	0.465174	0.00168507	0.0280494			leukotriene A4 hydrolase [Source:HGNC Symbol;Acc:HGNC:6710]	protein_coding
ENSOARG00020014308	transmembrane 9 superfamily member 3	TM9SF3	0.575745	0.00168583	0.0280494			transmembrane 9 superfamily member 3 [Source:HGNC Symbol;Acc:HGNC:21529]	protein_coding
ENSOARG00020019358			0.298249	0.00172677	0.0282698				protein_coding
ENSOARG00020022142	transmembrane 9 superfamily member 2	TM9SF2	0.50089	0.0017291	0.0282698			transmembrane 9 superfamily member 2 [Source:HGNC Symbol;Acc:HGNC:11865]	protein_coding
ENSOARG00020039378			0.46413	0.00173134	0.0282698				protein_coding
ENSOARG00020004810	protein phosphatase 1 catalytic subunit beta	PPP1CB	0.561319	0.00173598	0.0282698			protein phosphatase 1 catalytic subunit beta [Source:HGNC Symbol;Acc:HGNC:9282]	protein_coding
ENSOARG00020002346			0.377953	0.00174851	0.0282698				protein_coding
ENSOARG00020025604	actin related protein 2/3 complex subunit 2	ARPC2	0.556351	0.00174862	0.0282698			actin related protein 2/3 complex subunit 2 [Source:HGNC Symbol;Acc:HGNC:705]	protein_coding
ENSOARG00020032535	lysophosphatidylglycerol acyltransferase 1	LPGAT1	0.580082	0.00175814	0.0282894			lysophosphatidylglycerol acyltransferase 1 [Source:HGNC Symbol;Acc:HGNC:28985]	protein_coding
ENSOARG00020011806	splicing factor 3b subunit 1	SF3B1	0.504807	0.00179355	0.0287409			splicing factor 3b subunit 1 [Source:HGNC Symbol;Acc:HGNC:10768]	protein_coding
ENSOARG00020010793	Small Cajal body specific RNA 6		0.483665	0.00182716	0.0290306			Small Cajal body specific RNA 6 [Source: RFAM;Acc:RF00478]	scaRNA
ENSOARG00020023089			0.452083	0.00182871	0.0290306				protein_coding
ENSOARG00020005497	RNA binding motif protein 39	RBM39	0.491945	0.00183391	0.0290306			RNA binding motif protein 39 [Source:HGNC Symbol;Acc:HGNC:15923]	protein_coding
ENSOARG00020016854	cytochrome b5 type A (microsomal)	CYB5A	0.47113	0.00185049	0.0291751			cytochrome b5 type A (microsomal) [Source:NCBI gene (formerly Entrezgene);Acc:100307037]	protein_coding
ENSOARG00020011909	phospholipid phosphatase 1	PLPP1	0.506487	0.00188994	0.0296773			phospholipid phosphatase 1 [Source:HGNC Symbol;Acc:HGNC:9228]	protein_coding
ENSOARG00020017072	ADP ribosylation factor 4	ARF4	0.521008	0.00194422	0.0303172			ADP ribosylation factor 4 [Source:NCBI gene (formerly Entrezgene);Acc:100302304]	protein_coding
ENSOARG00020025690	RAB2A, member RAS oncogene family	RAB2A	0.628261	0.00194619	0.0303172			RAB2A, member RAS oncogene family [Source:HGNC Symbol;Acc:HGNC:9763]	protein_coding
ENSOARG00020031819	GABA type A receptor-associated protein	GABARAP	0.489458	0.00197709	0.0306154			GABA type A receptor-associated protein [Source:HGNC Symbol;Acc:HGNC:4067]	protein_coding
ENSOARG00020000741	ribosomal protein S27a	RPS27A	0.426171	0.001981	0.0306154			ribosomal protein S27a [Source:HGNC Symbol;Acc:HGNC:10417]	protein_coding
ENSOARG00020002748	ribosomal protein S7	RPS7	0.38932	0.00201089	0.0309551			ribosomal protein S7 [Source:HGNC Symbol;Acc:HGNC:10440]	protein_coding
ENSOARG00020014843	mitochondrial carrier 2	MTCH2	0.500929	0.00202533	0.0310022			mitochondrial carrier 2 [Source:HGNC Symbol;Acc:HGNC:17587]	protein_coding
ENSOARG00020025243			0.476621	0.00202981	0.0310022				protein_coding
ENSOARG00020023982	RAB6A, member RAS oncogene family	RAB6A	0.600393	0.00204183	0.0310644			RAB6A, member RAS oncogene family [Source:HGNC Symbol;Acc:HGNC:9786]	protein_coding
ENSOARG00020004400	signal peptidase complex subunit 2	SPCS2	0.496305	0.00207027	0.0313751			signal peptidase complex subunit 2 [Source:HGNC Symbol;Acc:HGNC:28962]	protein_coding
ENSOARG00020004751	DnaJ heat shock protein family (Hsp40) member A2	DNAJA2	0.541314	0.00208959	0.0314335			DnaJ heat shock protein family (Hsp40) member A2 [Source:HGNC Symbol;Acc:HGNC:14884]	protein_coding
ENSOARG00020002134	RAD23 homolog B, nucleotide excision repair protein	RAD23B	0.571044	0.00209752	0.0314335			RAD23 homolog B, nucleotide excision repair protein [Source:HGNC Symbol;Acc:HGNC:9813]	protein_coding
ENSOARG00020013919	CD2 associated protein	CD2AP	0.508432	0.00209825	0.0314335			CD2 associated protein [Source:HGNC Symbol;Acc:HGNC:14258]	protein_coding
ENSOARG00020014788	actin related protein 2/3 complex subunit 3	ARPC3	0.53943	0.00210862	0.0314684			actin related protein 2/3 complex subunit 3 [Source:HGNC Symbol;Acc:HGNC:706]	protein_coding
ENSOARG00020020404	actin related protein 3	ACTR3	0.602866	0.00211822	0.0314914			actin related protein 3 [Source:HGNC Symbol;Acc:HGNC:170]	protein_coding
ENSOARG00020037200	0	H3F3A	0.532671	0.00216291	0.0317932			0	protein_coding
ENSOARG00020008175	Rho GTPase activating protein 18	ARHGAP18	0.602497	0.00217283	0.031808			Rho GTPase activating protein 18 [Source:HGNC Symbol;Acc:HGNC:21035]	protein_coding
ENSOARG00020005655	glyceraldehyde-3-phosphate dehydrogenase	GAPDH	0.487108	0.00218812	0.031808			glyceraldehyde-3-phosphate dehydrogenase [Source:NCBI gene (formerly Entrezgene);Acc:443005]	protein_coding
ENSOARG00020011458	transmembrane protein 45B	TMEM45B	0.599518	0.00220739	0.0319595			transmembrane protein 45B [Source:HGNC Symbol;Acc:HGNC:25194]	protein_coding
ENSOARG00020011440			0.421479	0.0022151	0.0319595				protein_coding
ENSOARG00020025891	acetyl-CoA acyltransferase 1	ACAA1	0.579719	0.00222746	0.0320198			acetyl-CoA acyltransferase 1 [Source:HGNC Symbol;Acc:HGNC:82]	protein_coding
ENSOARG00020000089	guanylate cyclase activator 2B	GUCA2B	0.585777	0.00223993	0.0320811			guanylate cyclase activator 2B [Source:HGNC Symbol;Acc:HGNC:4683]	protein_coding
ENSOARG00020009637	translocation associated membrane protein 1	TRAM1	0.502558	0.00235146	0.033332			translocation associated membrane protein 1 [Source:HGNC Symbol;Acc:HGNC:20568]	protein_coding
ENSOARG00020014631			0.31701	0.00235284	0.033332				miRNA
ENSOARG00020015764	basic leucine zipper and W2 domains 1	BZW1	0.568833	0.00236725	0.033415			basic leucine zipper and W2 domains 1 [Source:HGNC Symbol;Acc:HGNC:18380]	protein_coding
ENSOARG00020017583	cell division cycle 42	CDC42	0.588475	0.00238131	0.0334926			cell division cycle 42 [Source:NCBI gene (formerly Entrezgene);Acc:101102792]	protein_coding
ENSOARG00020000365	galactose mutarotase	GALM	0.570924	0.0023929	0.0335349			galactose mutarotase [Source:HGNC Symbol;Acc:HGNC:24063]	protein_coding
ENSOARG00020004867	fyn related Src family tyrosine kinase	FRK	0.590354	0.00240706	0.0335375			fyn related Src family tyrosine kinase [Source:HGNC Symbol;Acc:HGNC:3955]	protein_coding
ENSOARG00020015028			0.613514	0.00241024	0.0335375				protein_coding
ENSOARG00020021962	IQ motif containing GTPase activating protein 2	IQGAP2	0.556016	0.00244889	0.0338768			IQ motif containing GTPase activating protein 2 [Source:HGNC Symbol;Acc:HGNC:6111]	protein_coding
ENSOARG00020009225	ornithine decarboxylase 1	ODC1	0.577773	0.00245196	0.0338768			ornithine decarboxylase 1 [Source:HGNC Symbol;Acc:HGNC:8109]	protein_coding
ENSOARG00020017232	matrin 3	MATR3	0.520255	0.00248922	0.0341633			matrin 3 [Source:HGNC Symbol;Acc:HGNC:6912]	protein_coding
ENSOARG00020009553	clathrin light chain B	CLTB	0.627681	0.00249016	0.0341633			clathrin light chain B [Source:HGNC Symbol;Acc:HGNC:2091]	protein_coding
ENSOARG00020002350	cytidine/uridine monophosphate kinase 1	CMPK1	0.601948	0.00251128	0.0341954			cytidine/uridine monophosphate kinase 1 [Source:HGNC Symbol;Acc:HGNC:18170]	protein_coding
ENSOARG00020005595	ATP synthase peripheral stalk subunit OSCP	ATP5PO	0.451782	0.00251259	0.0341954			ATP synthase peripheral stalk subunit OSCP [Source:NCBI gene (formerly Entrezgene);Acc:100305130]	protein_coding
ENSOARG00020024029	ATPase phospholipid transporting 8B1	ATP8B1	0.52423	0.00251874	0.0341954			ATPase phospholipid transporting 8B1 [Source:HGNC Symbol;Acc:HGNC:3706]	protein_coding
ENSOARG00020016933	isocitrate dehydrogenase (NADP(+)) 1	IDH1	0.508902	0.00253358	0.0342778			isocitrate dehydrogenase (NADP(+)) 1 [Source:NCBI gene (formerly Entrezgene);Acc:443257]	protein_coding
ENSOARG00020010357			0.547894	0.00257332	0.0346625				protein_coding
ENSOARG00020023712	malate dehydrogenase 2	MDH2	0.521859	0.00257974	0.0346625			malate dehydrogenase 2 [Source:HGNC Symbol;Acc:HGNC:6971]	protein_coding
ENSOARG00020015931	nuclear receptor coactivator 4	NCOA4	0.618424	0.00262109	0.0350974			nuclear receptor coactivator 4 [Source:HGNC Symbol;Acc:HGNC:7671]	protein_coding
ENSOARG00020004769	ATP synthase F1 subunit gamma	ATP5F1C	0.524275	0.00263863	0.0352118			ATP synthase F1 subunit gamma [Source:HGNC Symbol;Acc:HGNC:833]	protein_coding
ENSOARG00020005044	eukaryotic translation initiation factor 1	EIF1	0.556501	0.00265449	0.0352332			eukaryotic translation initiation factor 1 [Source:HGNC Symbol;Acc:HGNC:3249]	protein_coding
ENSOARG00020004276	septin 7	SEPTIN7	0.579782	0.0026614	0.0352332			septin 7 [Source:HGNC Symbol;Acc:HGNC:1717]	protein_coding
ENSOARG00020000017	cytochrome c oxidase subunit I	COX1	0.534565	0.00266727	0.0352332			cytochrome c oxidase subunit I [Source:NCBI gene (formerly Entrezgene);Acc:808251]	protein_coding
ENSOARG00020024296			0.503021	0.00269017	0.035416				protein_coding
ENSOARG00020030361	tyrosine 3-monooxygenase/tryptophan 5-monooxygenase activation protein gamma	YWHAG	0.595667	0.00272513	0.035662			tyrosine 3-monooxygenase/tryptophan 5-monooxygenase activation protein gamma [Source:HGNC Symbol;Acc:HGNC:12852]	protein_coding
ENSOARG00020026119			0.590609	0.0027271	0.035662				protein_coding
ENSOARG00020032343	inositol polyphosphate multikinase	IPMK	0.609539	0.00277964	0.0361525			inositol polyphosphate multikinase [Source:HGNC Symbol;Acc:HGNC:20739]	protein_coding
ENSOARG00020000701	actin related protein 2	ACTR2	0.550115	0.00279066	0.0361525			actin related protein 2 [Source:HGNC Symbol;Acc:HGNC:169]	protein_coding
ENSOARG00020025959	Janus kinase 1	JAK1	0.549733	0.00279234	0.0361525			Janus kinase 1 [Source:HGNC Symbol;Acc:HGNC:6190]	protein_coding
ENSOARG00020006739	Small Cajal body-specific RNA 2		0.378655	0.00297051	0.0383324			Small Cajal body-specific RNA 2 [Source: RFAM;Acc:RF01268]	scaRNA
ENSOARG00020001587			0.574006	0.00306727	0.0394508				protein_coding
ENSOARG00020004341	myosin light chain 6	MYL6	0.542261	0.00309147	0.0396316			myosin light chain 6 [Source:HGNC Symbol;Acc:HGNC:7587]	protein_coding
ENSOARG00020002289	p21 (RAC1) activated kinase 2	PAK2	0.600407	0.00313471	0.0400546			p21 (RAC1) activated kinase 2 [Source:HGNC Symbol;Acc:HGNC:8591]	protein_coding
ENSOARG00020008950	CD164 molecule	CD164	0.458619	0.0031825	0.0405328			CD164 molecule [Source:HGNC Symbol;Acc:HGNC:1632]	protein_coding
ENSOARG00020039073	solute carrier family 35 member G1	SLC35G1	0.659914	0.00320936	0.0407422			solute carrier family 35 member G1 [Source:HGNC Symbol;Acc:HGNC:26607]	protein_coding
ENSOARG00020003670	arylacetamide deacetylase	AADAC	0.55198	0.00323134	0.0408885			arylacetamide deacetylase [Source:HGNC Symbol;Acc:HGNC:17]	protein_coding
ENSOARG00020012384	ribosomal protein L3	RPL3	0.503966	0.00325707	0.0410811			ribosomal protein L3 [Source:HGNC Symbol;Acc:HGNC:10332]	protein_coding
ENSOARG00020001960	sulfotransferase family 1C member 4	SULT1C4	0.592575	0.00328364	0.0412672			sulfotransferase family 1C member 4 [Source:HGNC Symbol;Acc:HGNC:11457]	protein_coding
ENSOARG00020034335			0.553377	0.00329582	0.0412672				protein_coding
ENSOARG00020011055	glutaredoxin	GLRX	0.673096	0.00341964	0.0425821			glutaredoxin [Source:NCBI gene (formerly Entrezgene);Acc:100147797]	protein_coding
ENSOARG00020003958	USO1 vesicle transport factor	USO1	0.58356	0.00343355	0.0426196			USO1 vesicle transport factor [Source:HGNC Symbol;Acc:HGNC:30904]	protein_coding
ENSOARG00020009022	EWS RNA binding protein 1	EWSR1	0.642759	0.00349922	0.0432973			EWS RNA binding protein 1 [Source:HGNC Symbol;Acc:HGNC:3508]	protein_coding
ENSOARG00020015383			0.444741	0.00356812	0.0440105				protein_coding
ENSOARG00020017500	DEAD-box helicase 3 X-linked	DDX3X	0.483653	0.00359475	0.0441997			DEAD-box helicase 3 X-linked [Source:HGNC Symbol;Acc:HGNC:2745]	protein_coding
ENSOARG00020011816			0.574121	0.00361657	0.0443285				protein_coding
ENSOARG00020021742	lysosomal associated membrane protein 2	LAMP2	0.568445	0.00370426	0.0450898			lysosomal associated membrane protein 2 [Source:HGNC Symbol;Acc:HGNC:6501]	protein_coding
ENSOARG00020000022	ATP synthase F0 subunit 6	ATP6	0.552636	0.00371328	0.0450898			ATP synthase F0 subunit 6 [Source:NCBI gene (formerly Entrezgene);Acc:808254]	protein_coding
ENSOARG00020002609	flavin containing dimethylaniline monoxygenase 5	FMO5	0.607372	0.0037322	0.0451793			flavin containing dimethylaniline monoxygenase 5 [Source:HGNC Symbol;Acc:HGNC:3773]	protein_coding
ENSOARG00020017788	carboxylesterase 2	CES2	0.550841	0.0037777	0.0455889			carboxylesterase 2 [Source:HGNC Symbol;Acc:HGNC:1864]	protein_coding
ENSOARG00020009246	DEAD-box helicase 17	DDX17	0.489809	0.0037952	0.0456592			DEAD-box helicase 17 [Source:HGNC Symbol;Acc:HGNC:2740]	protein_coding
ENSOARG00020021320	ribosomal protein S3A	RPS3A	0.464986	0.0038392	0.0460371			ribosomal protein S3A [Source:HGNC Symbol;Acc:HGNC:10421]	protein_coding
ENSOARG00020024742	thioredoxin domain containing 5	TXNDC5	0.561206	0.00385016	0.0460371			thioredoxin domain containing 5 [Source:HGNC Symbol;Acc:HGNC:21073]	protein_coding
ENSOARG00020006364	5'-nucleotidase, cytosolic IIIA	NT5C3A	0.585338	0.00390645	0.0465677			5'-nucleotidase, cytosolic IIIA [Source:HGNC Symbol;Acc:HGNC:17820]	protein_coding
ENSOARG00020033955			0.670776	0.00402074	0.0476297				protein_coding
ENSOARG00020005413	solute carrier family 27 member 2	SLC27A2	0.578664	0.00402578	0.0476297			solute carrier family 27 member 2 [Source:HGNC Symbol;Acc:HGNC:10996]	protein_coding
ENSOARG00020008725	MCL1 apoptosis regulator, BCL2 family member	MCL1	0.538787	0.00403623	0.0476297			MCL1 apoptosis regulator, BCL2 family member [Source:HGNC Symbol;Acc:HGNC:6943]	protein_coding
ENSOARG00020039180			1.67015	0.00404426	0.0476297				TR_V_gene
ENSOARG00020013150	clathrin heavy chain	CLTC	0.529994	0.00408126	0.0479211			clathrin heavy chain [Source:HGNC Symbol;Acc:HGNC:2092]	protein_coding
ENSOARG00020012648	RAP1A, member of RAS oncogene family	RAP1A	0.516292	0.00421683	0.0493647			RAP1A, member of RAS oncogene family [Source:HGNC Symbol;Acc:HGNC:9855]	protein_coding
ENSOARG00020015132	CDP-diacylglycerol synthase 1	CDS1	0.624785	0.00427059	0.0496965			CDP-diacylglycerol synthase 1 [Source:HGNC Symbol;Acc:HGNC:1800]	protein_coding
ENSOARG00020011363	Nuclear RNase P	RNaseP_nuc	0.382542	0.00429308	0.0498099			Nuclear RNase P [Source:RFAM;Acc:RF00009]	ribozyme
