# Supplementary material for: Disruptions in gene interaction networks abolish host susceptibility to Trichostrongylus colubriformis infections in sheep
Source: PLoS Negl Trop Dis. 2025 Aug 14;19(8):e0013399. doi: 10.1371/journal.pntd.0013399 (PMC12370191; doi:10.1371/journal.pntd.0013399)
Supplement: S5 Table — (XLSX) [file pntd.0013399.s009.xlsx]

## Sheet: Sheet1
UniProt Keyword Category	Keyword_ID	Description	Count	Enrichment	P value	FDR
BIOLOGICAL_PROCESS	KW-0443	Lipid metabolism	15	2.81707	0.000667506	0.017494
BIOLOGICAL_PROCESS	KW-0813	Transport	41	1.58741	0.000880044	0.017494
BIOLOGICAL_PROCESS	KW-0816	Tricarboxylic acid cycle	4	19.2812	0.00095422	0.017494
CELLULAR_COMPONENT	KW-0963	Cytoplasm	48	1.77924	5.7717e-05	0.00230868
CELLULAR_COMPONENT	KW-0576	Peroxisome	6	10.1394	0.000281056	0.00562112
DOMAIN	KW-1133	Transmembrane helix	57	1.48717	0.000504899	0.00706859
MOLECULAR_FUNCTION	KW-0009	Actin-binding	8	4.79035	0.00130695	0.0182973
MOLECULAR_FUNCTION	KW-0503	Monooxygenase	10	8.09732	3.25701e-06	6.83973e-05
MOLECULAR_FUNCTION	KW-0560	Oxidoreductase	23	4.23488	1.276e-08	5.35921e-07
PTM	KW-0007	Acetylation	33	3.54299	5.52279e-11	8.83646e-10
PTM	KW-1017	Isopeptide bond	12	2.73342	0.00363569	0.0145427
PTM	KW-0488	Methylation	13	3.57275	0.000203734	0.00162987
PTM	KW-0597	Phosphoprotein	35	1.5635	0.0032553	0.0145427
PTM	KW-0832	Ubl conjugation	14	2.05801	0.0152055	0.0486575
