# Supplementary material for: Disruptions in gene interaction networks abolish host susceptibility to Trichostrongylus colubriformis infections in sheep
Source: PLoS Negl Trop Dis. 2025 Aug 14;19(8):e0013399. doi: 10.1371/journal.pntd.0013399 (PMC12370191; doi:10.1371/journal.pntd.0013399)
Supplement: S6 Table — (XLSX) [file pntd.0013399.s010.xlsx]

## Sheet: Sheet1
KEGG_ID	Description	Enrichment	P Value	FDR
oas04520	Adherens junction	3.60835	0.0127135	0.0779112
oas04925	Aldosterone synthesis and secretion	3.57262	0.0133063	0.079505
oas04612	Antigen processing and presentation	3.96522	0.00818845	0.0593043
oas00053	Ascorbate and aldarate metabolism	8.05436	0.00316391	0.0315073
oas05100	Bacterial invasion of epithelial cells	7.00033	3.22409e-06	0.000215764
oas04976	Bile secretion	5.20686	0.0001188	0.0031548
oas01240	Biosynthesis of cofactors	2.93627	0.0114193	0.0737627
oas04024	cAMP signaling pathway	2.39252	0.0164972	0.0938771
oas01200	Carbon metabolism	4.15709	0.000644568	0.0102349
oas05204	Chemical carcinogenesis - DNA adducts	7.06135	1.02481e-05	0.000408214
oas05208	Chemical carcinogenesis - reactive oxygen species	2.97749	0.00029737	0.00592262
oas04979	Cholesterol metabolism	4.95653	0.017687	0.0960726
oas00020	Citrate cycle (TCA cycle)	7.58057	0.00395998	0.0364014
oas00982	Drug metabolism - cytochrome P450	5.89119	0.000382514	0.00703238
oas00983	Drug metabolism - other enzymes	5.39454	0.000242965	0.00527897
oas04975	Fat digestion and absorption	8.75341	6.97936e-06	0.000333614
oas01212	Fatty acid metabolism	5.15479	0.00587221	0.0438581
oas04666	Fc gamma R-mediated phagocytosis and	3.7587	0.0105277	0.0718888
oas04971	Gastric acid secretion	4.56753	0.0041259	0.0365219
oas05417	Lipid and atherosclerosis	2.58734	0.00434863	0.0371187
oas01100	Metabolic pathways	1.814	1.98224e-06	0.000215764
oas00980	Metabolism of xenobiotics by cytochrome P450	5.35562	0.000685183	0.0102349
oas00040	Pentose and glucuronate interconversions	6.96593	0.00539218	0.041572
oas04146	Peroxisome	7.36398	5.61228e-07	0.000134133
oas03320	PPAR signaling pathway	6.91496	3.61111e-06	0.000215764
oas04141	Protein processing in endoplasmic reticulum	3.66187	0.000215524	0.00515101
oas04964	Proximal tubule bicarbonate reclamation	12.3715	9.84354e-05	0.00303909
oas04810	Regulation of actin cytoskeleton	2.78059	0.00243493	0.0264522
oas00830	Retinol metabolism	6.10435	0.000101727	0.00303909
oas04970	Salivary secretion	4.83261	0.000515504	0.00880039
oas05132	Salmonella infection	2.59594	0.00281582	0.02926
oas04918	Thyroid hormone synthesis	4.62609	0.00387327	0.0364014
oas04530	Tight junction	3.32567	0.000938737	0.0127984
oas04977	Vitamin digestion and absorption	7.36398	0.0162495	0.0938771
