# Supplementary material for: Disruptions in gene interaction networks abolish host susceptibility to Trichostrongylus colubriformis infections in sheep
Source: PLoS Negl Trop Dis. 2025 Aug 14;19(8):e0013399. doi: 10.1371/journal.pntd.0013399 (PMC12370191; doi:10.1371/journal.pntd.0013399)
Supplement: S7 Table — (XLSX) [file pntd.0013399.s011.xlsx]

## Sheet: Sheet1
UniProt Key Word (KW)	UniProt KW Categoy	Fold Enrichment	P value	FDR
KW-0507~mRNA processing	Biological Process	1.99988	5.5805e-05	0.00326977
KW-0508~mRNA splicing	Biological Process	2.16867	7.70742e-05	0.00326977
KW-0443~Lipid metabolism	Biological Process	1.59081	0.000139691	0.00326977
KW-0813~Transport	Biological Process	1.21813	0.000147504	0.00326977
KW-0653~Protein transport	Biological Process	1.6981	0.000155703	0.00326977
KW-0816~Tricarboxylic acid cycle	Biological Process	5.18487	0.000246636	0.00395567
KW-0648~Protein biosynthesis	Biological Process	2.26428	0.000263711	0.00395567
KW-0445~Lipid transport	Biological Process	2.77761	0.000480615	0.00630807
KW-0153~Cholesterol metabolism	Biological Process	3.24055	0.00195487	0.0228068
KW-0963~Cytoplasm	Cellular Component	1.71721	7.06615e-29	2.82646e-27
KW-0647~Proteasome	Cellular Component	4.53919	1.54854e-08	2.41442e-07
KW-0539~Nucleus	Cellular Component	1.29527	1.81081e-08	2.41442e-07
KW-0256~Endoplasmic reticulum	Cellular Component	1.81065	2.90883e-08	2.90883e-07
KW-0965~Cell junction	Cellular Component	2.0613	0.000246316	0.00197053
KW-0333~Golgi apparatus	Cellular Component	1.65521	0.000337571	0.00215905
KW-0968~Cytoplasmic vesicle	Cellular Component	1.82886	0.000377833	0.00215905
KW-0576~Peroxisome	Cellular Component	2.86686	0.00112092	0.00560458
KW-0458~Lysosome	Cellular Component	1.94448	0.00135708	0.00603146
KW-0206~Cytoskeleton	Cellular Component	1.44389	0.00155865	0.00623461
KW-1000~Mitochondrion outer membrane	Cellular Component	2.43413	0.00231186	0.00840676
KW-0139~CF(1)	Cellular Component	6.14327	0.00475158	0.0158386
KW-0779~Telomere	Cellular Component	2.9915	0.0128623	0.0375328
KW-0168~Coated pit	Cellular Component	3.34467	0.0131365	0.0375328
KW-0694~RNA-binding	Molecular Function	1.89101	1.3239e-09	9.39969e-08
KW-0009~Actin-binding	Molecular Function	2.5021	1.72986e-07	6.14101e-06
KW-0378~Hydrolase	Molecular Function	1.28613	2.32478e-05	0.000550198
KW-0347~Helicase	Molecular Function	2.16927	4.62705e-05	0.000821301
KW-0418~Kinase	Molecular Function	1.40413	0.000476473	0.00676592
KW-0156~Chromatin regulator	Molecular Function	2.05288	0.000707028	0.00727774
KW-0010~Activator	Molecular Function	1.68993	0.000717524	0.00727774
KW-0808~Transferase	Molecular Function	1.20211	0.000876773	0.00778136
KW-0413~Isomerase	Molecular Function	1.89348	0.00119719	0.00944451
KW-0396~Initiation factor	Molecular Function	2.75907	0.00251344	0.0178454
KW-0343~GTPase activation	Molecular Function	2.0945	0.0029095	0.0187795
KW-0560~Oxidoreductase	Molecular Function	1.3932	0.00397192	0.0232597
KW-0143~Chaperone	Molecular Function	1.81245	0.00425882	0.0232597
KW-1278~Translocase	Molecular Function	2.14595	0.00549042	0.0278443
KW-0175~Coiled coil	Domain	1.34592	2.93969e-09	6.46732e-08
KW-0677~Repeat	Domain	1.28103	6.43703e-08	7.08073e-07
KW-0809~Transit peptide	Domain	1.8498	0.000467124	0.00342558
KW-0041~Annexin	Domain	4.24222	0.0036274	0.0178649
KW-0676~Redox-active center	Domain	3.63619	0.00406021	0.0178649
KW-0853~WD repeat	Domain	1.68989	0.00600099	0.0220036
KW-0728~SH3 domain	Domain	2.1644	0.00743914	0.0233802
KW-0067~ATP-binding	Ligand	1.40462	9.63213e-08	4.14182e-06
KW-0547~Nucleotide-binding	Ligand	1.33402	7.15746e-06	0.000122804
KW-0520~NAD	Ligand	2.07277	8.56771e-06	0.000122804
KW-0342~GTP-binding	Ligand	1.65316	0.00020099	0.00216064
KW-0111~Calcium/phospholipid-binding	Ligand	4.87366	0.00107014	0.00920324
