# Supplementary material for: Disruptions in gene interaction networks abolish host susceptibility to Trichostrongylus colubriformis infections in sheep
Source: PLoS Negl Trop Dis. 2025 Aug 14;19(8):e0013399. doi: 10.1371/journal.pntd.0013399 (PMC12370191; doi:10.1371/journal.pntd.0013399)
Supplement: S8 Table — FDR: false discovery rate. (XLSX) [file pntd.0013399.s012.xlsx]

## Sheet: Sheet1
Category	Term	Count	Fold Enrichment	P value	FDR
RES unique GOC	GO:0050821~protein stabilization	16	3.29893	6.11396e-05	0.0853509
RES unique GOC	GO:0045944~positive regulation of transcription by RNA polymerase II	59	1.94505	1.20247e-06	0.00335729
RES unique GOC	GO:0051015~actin filament binding	36	2.25915	7.85808e-06	0.00441624
RES unique GOC	GO:0005515~protein binding	262	1.43002	6.80299e-10	7.64656e-07
RES unique GOC	GO:0005524~ATP binding	157	1.33195	0.000135992	0.0509517
SUS unique GOC	GO:0006357~regulation of transcription by RNA polymerase II	311	1.37264	4.17739e-10	1.91032e-06
SUS unique GOC	GO:0045944~positive regulation of transcription by RNA polymerase II	113	1.52461	1.46478e-06	0.00334921
SUS unique GOC	GO:0006468~protein phosphorylation	126	1.476	2.25457e-06	0.00343672
SUS unique GOC	GO:0030154~cell differentiation	108	1.49358	7.08693e-06	0.00810213
SUS unique GOC	GO:0030509~BMP signaling pathway	30	2.26299	9.29072e-06	0.00828022
SUS unique GOC	GO:0043124~negative regulation of canonical NF-kappaB signal transduction	19	2.86646	1.23006e-05	0.00828022
SUS unique GOC	GO:0045893~positive regulation of DNA-templated transcription	60	1.71675	1.26747e-05	0.00828022
SUS unique GOC	GO:0090110~COPII-coated vesicle cargo loading	11	4.21265	1.65383e-05	0.0094537
SUS unique GOC	GO:0006099~tricarboxylic acid cycle	18	2.89079	1.95659e-05	0.00994165
SUS unique GOC	GO:0005515~protein binding	587	1.32196	5.23279e-15	9.71728e-12
SUS unique GOC	GO:0042802~identical protein binding	133	1.84719	1.28086e-13	1.18928e-10
SUS unique GOC	GO:0051015~actin filament binding	77	1.99376	4.97622e-10	3.08028e-07
SUS unique GOC	GO:0005524~ATP binding	372	1.30218	7.71355e-09	3.58102e-06
SUS unique GOC	GO:0003729~mRNA binding	73	1.72545	1.20588e-06	0.000447863
SUS unique GOC	GO:0043565~sequence-specific DNA binding	63	1.79348	1.66047e-06	0.000513915
SUS unique GOC	GO:0000981~DNA-binding transcription factor activity, RNA polymerase II-specific	273	1.27417	6.28704e-06	0.00166786
SUS unique GOC	GO:0031625~ubiquitin protein ligase binding	47	1.84868	1.68457e-05	0.0039103
SUS unique GOC	GO:0019003~GDP binding	23	2.52153	1.89819e-05	0.00391659
SUS unique GOC	GO:0042803~protein homodimerization activity	64	1.61653	5.62844e-05	0.00972519
SUS unique GOC	GO:0001228~DNA-binding transcription activator activity, RNA polymerase II-specific	59	1.65222	5.76075e-05	0.00972519
SUS unique GOC	GO:0019904~protein domain specific binding	25	2.25996	6.95225e-05	0.0107586
