# Supplementary material for: Disruptions in gene interaction networks abolish host susceptibility to Trichostrongylus colubriformis infections in sheep
Source: PLoS Negl Trop Dis. 2025 Aug 14;19(8):e0013399. doi: 10.1371/journal.pntd.0013399 (PMC12370191; doi:10.1371/journal.pntd.0013399)
Supplement: S9 Table — RES: parasite resistant; SUS: parasite susceptible. cor: correlation coefficient. pVal: adjusted P value. (XLSX) [file pntd.0013399.s013.xlsx]

## Sheet: Sheet1
Gene	Trait	RES_cor	RES_pVal	SUS_cor	SUS_pVal	zScoreDiff	pValDiff	pValDiff_adj	Classes
KAZALD1	WormCount	-0.22182	0.347261	0.798496	2.44e-05	3.73798	0.000185508	0.998507	0/+
ZNF467	WormCount	-0.134921	0.57062	0.702256	0.000556435	2.85296	0.00433142	0.998507	0/+
ZNF831	WormCount	-0.358019	0.121163	0.649624	0.00193533	3.25443	0.00113621	0.998507	0/+
TBCC	WormCount	-0.176084	0.457725	0.646617	0.00206382	2.68281	0.00730063	0.998507	0/+
THPO	WormCount	-0.445164	0.0491962	0.589474	0.00623337	3.27213	0.0010674	0.998507	-/+
VAMP1	WormCount	-0.379609	0.0987754	0.572932	0.00827879	2.97754	0.00290573	0.998507	0/+
RNF144A	WormCount	-0.339971	0.142485	0.572932	0.00827879	2.84857	0.00439158	0.998507	0/+
CYP2F1	WormCount	-0.418485	0.0663066	0.557895	0.010585	3.04591	0.00231976	0.998507	0/+
TIFAB	WormCount	-0.323963	0.163487	0.540805	0.0138121	2.66571	0.00768259	0.998507	0/+
COA7	WormCount	-0.451432	0.0457192	0.512782	0.0207797	2.98183	0.00286534	0.998507	-/+
AIP	WormCount	-0.354454	0.125181	0.500752	0.0245193	2.60759	0.00911815	0.998507	0/+
ZNF777	WormCount	-0.39333	0.0862153	0.47218	0.0355424	2.62959	0.00854881	0.998507	0/+
MN1	WormCount	-0.586945	0.00651589	0.445113	0.0492253	3.26101	0.00111018	0.998507	-/+
MEX3D	WormCount	-0.47413	0.0346855	0.433998	0.055888	2.77568	0.00550862	0.998507	-/0
RAB25	WormCount	-0.4505	0.0462238	0.410526	0.0721872	2.60967	0.00906299	0.998507	-/0
OGFR	WormCount	-0.610805	0.0042265	0.360286	0.118656	3.07931	0.0020748	0.998507	-/0
CBX4	WormCount	-0.577036	0.00772644	0.342857	0.13891	2.87518	0.00403792	0.998507	-/0
MRPL51	WormCount	-0.606002	0.00462372	0.251128	0.285522	2.71621	0.00660339	0.998507	-/0
DTX2	WormCount	-0.771414	6.82e-05	0.0496241	0.835414	3.03983	0.00236715	0.998507	-/0
AQP3	WormCount	0.689089	0.000778081	-0.172932	0.46594	-2.89096	0.00384061	0.998507	+/0
DCAF11	WormCount	0.362077	0.116701	-0.526316	0.0171307	-2.73069	0.00632012	0.998507	0/-
SLC20A1	WormCount	0.350643	0.129582	-0.545865	0.0127836	-2.7713	0.00558334	0.998507	0/-
ITGB3	WormCount	0.220295	0.35067	-0.621286	0.00345703	-2.69318	0.00707732	0.998507	0/-
TAF13	WormCount	0.0678418	0.776265	-0.717293	0.000371141	-2.74679	0.00601819	0.998507	0/-
CNN2	WormCount	0.0426869	0.858181	-0.788266	3.66e-05	-3.14198	0.00167811	0.998507	0/-
