# Supplementary material for: Disruptions in gene interaction networks abolish host susceptibility to Trichostrongylus colubriformis infections in sheep
Source: PLoS Negl Trop Dis. 2025 Aug 14;19(8):e0013399. doi: 10.1371/journal.pntd.0013399 (PMC12370191; doi:10.1371/journal.pntd.0013399)
Supplement: S10 Table — RES: parasite resistant; SUS: parasite susceptible. cor: correlation coefficient. pVal: adjusted P value. (XLSX) [file pntd.0013399.s014.xlsx]

## Sheet: Sheet1
Gene	Trait	RES_cor	RES_pVal	SUS_cor	SUS_pVal	zScoreDiff	pValDiff	pValDiff_adj	Classes
MPC1	WEC	-0.843739	2.95e-06	0.418238	0.0664834	4.75613	1.97e-06	0.0138969	-/0
AGO1	WEC	-0.728643	0.000268787	0.38508	0.0936166	3.77145	0.000162303	0.380979	-/0
BMP2	WEC	-0.686836	0.000822647	0.171127	0.470679	2.87358	0.00405846	0.85208	-/0
DTX2	WEC	-0.679144	0.000991358	0.112284	0.637419	2.66266	0.00775264	0.85208	-/0
ID3	WEC	-0.65607	0.00168235	0.232857	0.323161	2.89715	0.00376572	0.85208	-/0
RGMB	WEC	-0.650686	0.00189158	0.263099	0.262398	2.9618	0.00305843	0.85208	-/0
UBE2M	WEC	-0.649917	0.00192317	0.256314	0.275354	2.93743	0.00330948	0.85208	-/0
RASA3	WEC	-0.649148	0.00195521	0.245668	0.296474	2.90148	0.003714	0.85208	-/0
CCT7	WEC	-0.648379	0.00198769	0.213264	0.366642	2.80085	0.00509679	0.85208	-/0
PDAP1	WEC	-0.639919	0.00237578	0.231349	0.326392	2.81378	0.00489626	0.85208	-/0
GPAT4	WEC	-0.637611	0.00249196	0.204221	0.38778	2.72209	0.00648706	0.85208	-/0
TUSC2	WEC	-0.636073	0.00257202	0.535043	0.0150635	3.81929	0.000133835	0.380979	-/+
TRPM4	WEC	-0.615306	0.00388032	0.27355	0.243207	2.82642	0.00470718	0.85208	-/0
UGT8	WEC	-0.603	0.00488727	0.226828	0.336199	2.62983	0.00854273	0.85208	-/0
PLCG1	WEC	-0.596078	0.00554248	0.446874	0.0482281	3.30701	0.000942972	0.85208	-/+
CREB3L1	WEC	-0.578388	0.00755121	0.271289	0.247279	2.65702	0.00788352	0.85208	-/0
NIPAL1	WEC	-0.571466	0.00848383	0.297665	0.202447	2.70901	0.00674844	0.85208	-/0
LY75	WEC	-0.537624	0.0144921	0.434816	0.055375	3.02044	0.00252411	0.85208	-/0
PRPF31	WEC	-0.514552	0.02027	0.427281	0.0602342	2.90388	0.00368572	0.85208	-/0
NR1D2	WEC	-0.506859	0.0225597	0.347401	0.13341	2.60799	0.00910757	0.85208	-/0
CIAO2B	WEC	-0.501475	0.0242806	0.378298	0.100042	2.68832	0.00718124	0.85208	-/0
RARA	WEC	-0.493783	0.0269173	0.46496	0.0388606	2.95826	0.00309381	0.85208	-/+
ARL5A	WEC	-0.473373	0.0350164	0.397137	0.0829487	2.64672	0.00812775	0.85208	-/0
OGFOD1	WEC	-0.453788	0.0444619	0.44612	0.0486529	2.74484	0.00605395	0.85208	-/+
SNX5	WEC	-0.45225	0.0452795	0.451942	0.0454446	2.76001	0.0057799	0.85208	-/+
Metazoa_SRP	WEC	-0.451481	0.0456926	0.424266	0.0622657	2.66028	0.00780767	0.85208	-/0
RGP1	WEC	-0.41241	0.0707611	0.479835	0.0322702	2.72212	0.00648645	0.85208	0/+
RAB5C	WEC	-0.406871	0.0750151	0.45441	0.044135	2.61117	0.00902343	0.85208	0/+
VAT1	WEC	-0.406102	0.0756205	0.483799	0.0306708	2.71528	0.00662191	0.85208	0/+
AP2B1	WEC	-0.400484	0.0801539	0.568414	0.00892378	3.02829	0.00245941	0.85208	0/+
SLC33A1	WEC	-0.396103	0.0838265	0.495103	0.0264495	2.72363	0.00645679	0.85208	0/+
ANKHD1	WEC	-0.376875	0.101429	0.474756	0.0344136	2.58428	0.00975826	0.85208	0/+
DNPEP	WEC	-0.358166	0.120999	0.642158	0.00226739	3.21863	0.00128805	0.85208	0/+
PPP4R1	WEC	-0.330727	0.154368	0.657877	0.00161667	3.20755	0.00133871	0.85208	0/+
GLTP	WEC	-0.32842	0.157438	0.590054	0.00616993	2.88501	0.00391398	0.85208	0/+
MRPL10	WEC	-0.322267	0.165832	0.632255	0.00278004	3.05643	0.00223992	0.85208	0/+
SNORD37	WEC	-0.285778	0.221927	0.664151	0.00140494	3.09842	0.00194555	0.85208	0/+
SLC38A3	WEC	-0.279195	0.233226	0.574068	0.00812279	2.66293	0.00774641	0.85208	0/+
POLR1A	WEC	-0.258238	0.27164	0.671317	0.00119214	3.05081	0.00228222	0.85208	0/+
TRAPPC1	WEC	-0.231596	0.325862	0.636023	0.00257467	2.79591	0.00517531	0.85208	0/+
F2RL2	WEC	0.138444	0.560507	-0.649078	0.00195816	-2.58552	0.00972333	0.85208	0/-
SLC35B2	WEC	0.158441	0.504656	-0.642805	0.00223684	-2.61294	0.00897667	0.85208	0/-
PALM3	WEC	0.270735	0.248285	-0.570513	0.00861918	-2.62204	0.00874048	0.85208	0/-
CENPA	WEC	0.281503	0.229224	-0.64808	0.00200043	-3.00533	0.00265291	0.85208	0/-
ATOSB	WEC	0.291501	0.2124	-0.633762	0.00269631	-2.96736	0.0030037	0.85208	0/-
AVPR1B	WEC	0.379952	0.0984462	-0.496043	0.0261202	-2.67332	0.00751055	0.85208	0/-
ZNF503	WEC	0.405333	0.0762296	-0.580258	0.00731424	-3.09473	0.0019699	0.85208	0/-
PFDN2	WEC	0.439944	0.0522434	-0.452902	0.0449314	-2.71993	0.00652965	0.85208	0/-
RDH16	WEC	0.451481	0.0456926	-0.509421	0.0217754	-2.96912	0.00298654	0.85208	+/-
MUS81	WEC	0.456865	0.0428609	-0.477017	0.0334462	-2.86704	0.00414334	0.85208	+/-
SLC29A3	WEC	0.469732	0.0366417	-0.381312	0.0971476	-2.58064	0.00986166	0.85208	+/0
DHX34	WEC	0.479939	0.0322274	-0.417044	0.0673432	-2.73835	0.00617482	0.85208	+/0
TRMT44	WEC	0.539162	0.01416	-0.332329	0.152261	-2.68569	0.00723795	0.85208	+/0
PCDH17	WEC	0.552237	0.0115772	-0.28092	0.23023	-2.57768	0.00994651	0.85208	+/0
SLC39A6	WEC	0.556083	0.0108949	-0.282593	0.227348	-2.59854	0.00936199	0.85208	+/0
ARL16	WEC	0.563774	0.00962814	-0.348663	0.131911	-2.83819	0.00453706	0.85208	+/0
CSTF2T	WEC	0.590694	0.00610064	-0.328562	0.157249	-2.88824	0.003874	0.85208	+/0
EML3	WEC	0.590694	0.00610064	-0.273653	0.243022	-2.71719	0.00658395	0.85208	+/0
ZNRF4	WEC	0.739137	0.000196642	-0.22306	0.344502	-3.32859	0.000872876	0.85208	+/0
