# Supplementary material for: Disruptions in gene interaction networks abolish host susceptibility to Trichostrongylus colubriformis infections in sheep
Source: PLoS Negl Trop Dis. 2025 Aug 14;19(8):e0013399. doi: 10.1371/journal.pntd.0013399 (PMC12370191; doi:10.1371/journal.pntd.0013399)
Supplement: S11 Table — (XLSX) [file pntd.0013399.s015.xlsx]

## Sheet: Sheet1
Gene1	Gene2	Classes	node.strength	is.hub	Module	Class Definition
TMEM185B	HTR2B	+/0	3.00784		ME11	RES Ï>0, SUS Ï=0
OR2AT4	CD163	+/-	89.3153	hub	ME11	RES Ï>0, SUS Ï<0
ACSL5	BCAS1	+/-	1.69241		ME11	RES Ï>0, SUS Ï<0
BCAS1	FOXN3	+/-	2.32491		ME11	RES Ï>0, SUS Ï<0
DAZAP2	BCAS1	+/-	6.83983		ME11	RES Ï>0, SUS Ï<0
DBNL	OR2AT4	+/-	1.25917		ME11	RES Ï>0, SUS Ï<0
GCSAM	HTR2B	+/-	1.72576		ME11	RES Ï>0, SUS Ï<0
LAPTM5	BCAS1	+/-	1.78869		ME11	RES Ï>0, SUS Ï<0
oar-mir-323c	TMPRSS4	+/-	2.80996		ME11	RES Ï>0, SUS Ï<0
SF1	BCAS1	+/-	1.17514		ME11	RES Ï>0, SUS Ï<0
SLC35B2	HTR2B	+/-	0.569395		ME11	RES Ï>0, SUS Ï<0
TOPORS	GCSAM	+/-	1.08653		ME11	RES Ï>0, SUS Ï<0
RAB32	RAB6A	+/+	11.5978	hub	ME11	RES Ï>0, SUS Ï>0
TNFRSF1A	SSRP1	+/+	11.0082	hub	ME11	RES Ï>0, SUS Ï>0
ACSL5	RANBP2	+/+	1.69241		ME11	RES Ï>0, SUS Ï>0
ACSL5	SLC25A6	+/+	1.69241		ME11	RES Ï>0, SUS Ï>0
ATP1A1	DAZAP2	+/+	1.16695		ME11	RES Ï>0, SUS Ï>0
ATP1A1	HMGA1	+/+	1.16695		ME11	RES Ï>0, SUS Ï>0
ATP1A1	LAPTM5	+/+	1.16695		ME11	RES Ï>0, SUS Ï>0
ATP1A1	SCARB2	+/+	1.16695		ME11	RES Ï>0, SUS Ï>0
ATP5F1B	HADHB	+/+	3.04767		ME11	RES Ï>0, SUS Ï>0
ATP5F1B	HMGA1	+/+	3.04767		ME11	RES Ï>0, SUS Ï>0
ATP5F1B	NADK	+/+	3.04767		ME11	RES Ï>0, SUS Ï>0
ATP5F1B	PPIB	+/+	3.04767		ME11	RES Ï>0, SUS Ï>0
ATP5F1B	RPL19	+/+	3.04767		ME11	RES Ï>0, SUS Ï>0
ATP5F1B	SAT1	+/+	3.04767		ME11	RES Ï>0, SUS Ï>0
ATP5F1B	VCP	+/+	3.04767		ME11	RES Ï>0, SUS Ï>0
ATP5F1B	YBX3	+/+	3.04767		ME11	RES Ï>0, SUS Ï>0
ATP5IF1	TPR	+/+	1.66535		ME11	RES Ï>0, SUS Ï>0
CAP1	YBX3	+/+	1.30304		ME11	RES Ï>0, SUS Ï>0
CDHR2	NNT	+/+	3.57071		ME11	RES Ï>0, SUS Ï>0
CDHR2	PRRC2A	+/+	3.57071		ME11	RES Ï>0, SUS Ï>0
CDHR2	RANBP2	+/+	3.57071		ME11	RES Ï>0, SUS Ï>0
CDHR2	SNRNP200	+/+	3.57071		ME11	RES Ï>0, SUS Ï>0
CFL1	HMGA1	+/+	1.27517		ME11	RES Ï>0, SUS Ï>0
CFL1	YBX3	+/+	1.27517		ME11	RES Ï>0, SUS Ï>0
COMT	SSRP1	+/+	1.82236		ME11	RES Ï>0, SUS Ï>0
COTL1	NNT	+/+	1.2562		ME11	RES Ï>0, SUS Ï>0
COTL1	SNRNP200	+/+	1.2562		ME11	RES Ï>0, SUS Ï>0
COTL1	YBX3	+/+	1.2562		ME11	RES Ï>0, SUS Ï>0
CRIP1	EPS8L3	+/+	1.11156		ME11	RES Ï>0, SUS Ï>0
CRIP1	RANBP2	+/+	1.11156		ME11	RES Ï>0, SUS Ï>0
CRIP1	RPL29	+/+	1.11156		ME11	RES Ï>0, SUS Ï>0
DAZAP2	GFPT1	+/+	6.83983		ME11	RES Ï>0, SUS Ï>0
DAZAP2	HADHB	+/+	6.83983		ME11	RES Ï>0, SUS Ï>0
DAZAP2	PGM2	+/+	6.83983		ME11	RES Ï>0, SUS Ï>0
DAZAP2	RANBP2	+/+	6.83983		ME11	RES Ï>0, SUS Ï>0
DAZAP2	RELCH	+/+	6.83983		ME11	RES Ï>0, SUS Ï>0
DAZAP2	SSR4	+/+	6.83983		ME11	RES Ï>0, SUS Ï>0
DAZAP2	YBX3	+/+	6.83983		ME11	RES Ï>0, SUS Ï>0
EMP1	ARL6IP1	+/+	1.2462		ME11	RES Ï>0, SUS Ï>0
EPCAM	DAZAP2	+/+	1.19443		ME11	RES Ï>0, SUS Ï>0
EPCAM	HMGA1	+/+	1.19443		ME11	RES Ï>0, SUS Ï>0
EPCAM	VCP	+/+	1.19443		ME11	RES Ï>0, SUS Ï>0
EPRS1	YBX3	+/+	1.23527		ME11	RES Ï>0, SUS Ï>0
EPS8L3	YBX3	+/+	1.17365		ME11	RES Ï>0, SUS Ï>0
FTH1	ATP1A1	+/+	1.14851		ME11	RES Ï>0, SUS Ï>0
FTH1	HADHB	+/+	1.14851		ME11	RES Ï>0, SUS Ï>0
FTH1	YBX3	+/+	1.14851		ME11	RES Ï>0, SUS Ï>0
GFPT1	YBX3	+/+	1.20906		ME11	RES Ï>0, SUS Ï>0
HDLBP	PPA1	+/+	1.65093		ME11	RES Ï>0, SUS Ï>0
HDLBP	PSMD1	+/+	1.65093		ME11	RES Ï>0, SUS Ï>0
HMGA1	ACSL5	+/+	6.77929		ME11	RES Ï>0, SUS Ï>0
HMGA1	APP	+/+	6.77929		ME11	RES Ï>0, SUS Ï>0
HMGA1	CAP1	+/+	6.77929		ME11	RES Ï>0, SUS Ï>0
HMGA1	GFPT1	+/+	6.77929		ME11	RES Ï>0, SUS Ï>0
HMGA1	RAB6A	+/+	6.77929		ME11	RES Ï>0, SUS Ï>0
HMGA1	SCARB2	+/+	6.77929		ME11	RES Ï>0, SUS Ï>0
HMGA1	TPR	+/+	6.77929		ME11	RES Ï>0, SUS Ï>0
HMGA1	YWHAZ	+/+	6.77929		ME11	RES Ï>0, SUS Ï>0
HNRNPAB	EPRS1	+/+	1.61133		ME11	RES Ï>0, SUS Ï>0
HNRNPAB	KPNB1	+/+	1.61133		ME11	RES Ï>0, SUS Ï>0
HNRNPAB	MGST1	+/+	1.61133		ME11	RES Ï>0, SUS Ï>0
HNRNPAB	PPIB	+/+	1.61133		ME11	RES Ï>0, SUS Ï>0
HNRNPAB	SRSF1	+/+	1.61133		ME11	RES Ï>0, SUS Ï>0
ITM2B	HADHB	+/+	2.22871		ME11	RES Ï>0, SUS Ï>0
ITM2B	HMGA1	+/+	2.22871		ME11	RES Ï>0, SUS Ï>0
ITM2B	YBX3	+/+	2.22871		ME11	RES Ï>0, SUS Ï>0
KARS1	ACSL5	+/+	1.67197		ME11	RES Ï>0, SUS Ï>0
KARS1	SLC25A6	+/+	1.67197		ME11	RES Ï>0, SUS Ï>0
KARS1	SSRP1	+/+	1.67197		ME11	RES Ï>0, SUS Ï>0
KRT8	ATP5F1B	+/+	1.14706		ME11	RES Ï>0, SUS Ï>0
KRT8	DAZAP2	+/+	1.14706		ME11	RES Ï>0, SUS Ï>0
KRT8	HMGA1	+/+	1.14706		ME11	RES Ï>0, SUS Ï>0
KRT8	NADK	+/+	1.14706		ME11	RES Ï>0, SUS Ï>0
KRT8	P4HB	+/+	1.14706		ME11	RES Ï>0, SUS Ï>0
KRT8	RPL10	+/+	1.14706		ME11	RES Ï>0, SUS Ï>0
KRT8	VCP	+/+	1.14706		ME11	RES Ï>0, SUS Ï>0
KRT8	YBX3	+/+	1.14706		ME11	RES Ï>0, SUS Ï>0
LAPTM5	HADHB	+/+	1.78869		ME11	RES Ï>0, SUS Ï>0
LAPTM5	SCARB2	+/+	1.78869		ME11	RES Ï>0, SUS Ï>0
LGALS4	CDHR2	+/+	1.30021		ME11	RES Ï>0, SUS Ï>0
LGALS4	RPL19	+/+	1.30021		ME11	RES Ï>0, SUS Ï>0
LGALS4	SNRNP200	+/+	1.30021		ME11	RES Ï>0, SUS Ï>0
LGALS4	VCP	+/+	1.30021		ME11	RES Ï>0, SUS Ï>0
MALL	SNRNP200	+/+	1.75047		ME11	RES Ï>0, SUS Ï>0
MALL	TPR	+/+	1.75047		ME11	RES Ï>0, SUS Ï>0
MALL	YBX3	+/+	1.75047		ME11	RES Ï>0, SUS Ï>0
MGST1	KPNB1	+/+	1.82141		ME11	RES Ï>0, SUS Ï>0
MYL6	COMT	+/+	3.12498		ME11	RES Ï>0, SUS Ï>0
MYL6	DAZAP2	+/+	3.12498		ME11	RES Ï>0, SUS Ï>0
MYL6	EPRS1	+/+	3.12498		ME11	RES Ï>0, SUS Ï>0
MYL6	HNRNPAB	+/+	3.12498		ME11	RES Ï>0, SUS Ï>0
MYL6	KPNB1	+/+	3.12498		ME11	RES Ï>0, SUS Ï>0
MYL6	MGST1	+/+	3.12498		ME11	RES Ï>0, SUS Ï>0
MYL6	PGM2	+/+	3.12498		ME11	RES Ï>0, SUS Ï>0
MYL6	PPIB	+/+	3.12498		ME11	RES Ï>0, SUS Ï>0
MYL6	RAB32	+/+	3.12498		ME11	RES Ï>0, SUS Ï>0
MYL6	TPR	+/+	3.12498		ME11	RES Ï>0, SUS Ï>0
NADK	SF1	+/+	1.61187		ME11	RES Ï>0, SUS Ï>0
NNT	YBX3	+/+	1.31795		ME11	RES Ï>0, SUS Ï>0
P4HB	ATP5F1B	+/+	3.58156		ME11	RES Ï>0, SUS Ï>0
P4HB	DAZAP2	+/+	3.58156		ME11	RES Ï>0, SUS Ï>0
P4HB	GFPT1	+/+	3.58156		ME11	RES Ï>0, SUS Ï>0
P4HB	ITM2B	+/+	3.58156		ME11	RES Ï>0, SUS Ï>0
P4HB	NADK	+/+	3.58156		ME11	RES Ï>0, SUS Ï>0
P4HB	PPA1	+/+	3.58156		ME11	RES Ï>0, SUS Ï>0
P4HB	RAB6A	+/+	3.58156		ME11	RES Ï>0, SUS Ï>0
P4HB	RANBP2	+/+	3.58156		ME11	RES Ï>0, SUS Ï>0
P4HB	RPL19	+/+	3.58156		ME11	RES Ï>0, SUS Ï>0
P4HB	SAT1	+/+	3.58156		ME11	RES Ï>0, SUS Ï>0
P4HB	TPR	+/+	3.58156		ME11	RES Ï>0, SUS Ï>0
P4HB	YBX3	+/+	3.58156		ME11	RES Ï>0, SUS Ï>0
PGM2	COMT	+/+	1.76253		ME11	RES Ï>0, SUS Ï>0
PSME2	DAZAP2	+/+	1.25344		ME11	RES Ï>0, SUS Ï>0
PSME2	HNRNPAB	+/+	1.25344		ME11	RES Ï>0, SUS Ï>0
RAB6A	MTHFD1	+/+	1.79152		ME11	RES Ï>0, SUS Ï>0
RANBP2	LAMP1	+/+	1.73984		ME11	RES Ï>0, SUS Ï>0
RPL10	ARF1	+/+	1.96334		ME11	RES Ï>0, SUS Ï>0
RPL10	ATP5F1B	+/+	1.96334		ME11	RES Ï>0, SUS Ï>0
RPL10	ITM2B	+/+	1.96334		ME11	RES Ï>0, SUS Ï>0
RPL10	SAT1	+/+	1.96334		ME11	RES Ï>0, SUS Ï>0
RPL18A	ATP5F1B	+/+	1.62221		ME11	RES Ï>0, SUS Ï>0
RPL18A	HADHB	+/+	1.62221		ME11	RES Ï>0, SUS Ï>0
RPL18A	ITM2B	+/+	1.62221		ME11	RES Ï>0, SUS Ï>0
RPL18A	NADK	+/+	1.62221		ME11	RES Ï>0, SUS Ï>0
RPL18A	RPL10	+/+	1.62221		ME11	RES Ï>0, SUS Ï>0
RPL18A	VCP	+/+	1.62221		ME11	RES Ï>0, SUS Ï>0
RPL18A	YBX3	+/+	1.62221		ME11	RES Ï>0, SUS Ï>0
RPL19	HMGA1	+/+	3.8945		ME11	RES Ï>0, SUS Ï>0
RPL19	SNRNP200	+/+	3.8945		ME11	RES Ï>0, SUS Ï>0
RPL19	VCP	+/+	3.8945		ME11	RES Ï>0, SUS Ï>0
RPL19	YBX3	+/+	3.8945		ME11	RES Ï>0, SUS Ï>0
RPL23A	HMGA1	+/+	2.83447		ME11	RES Ï>0, SUS Ï>0
RPL23A	KARS1	+/+	2.83447		ME11	RES Ï>0, SUS Ï>0
RPL23A	NADK	+/+	2.83447		ME11	RES Ï>0, SUS Ï>0
RPL23A	RANBP2	+/+	2.83447		ME11	RES Ï>0, SUS Ï>0
RPL23A	RPS14	+/+	2.83447		ME11	RES Ï>0, SUS Ï>0
RPL23A	VCP	+/+	2.83447		ME11	RES Ï>0, SUS Ï>0
RPL23A	YBX3	+/+	2.83447		ME11	RES Ï>0, SUS Ï>0
RPL23A	YWHAZ	+/+	2.83447		ME11	RES Ï>0, SUS Ï>0
RPL29	PSMD1	+/+	1.40853		ME11	RES Ï>0, SUS Ï>0
RPL29	SSRP1	+/+	1.40853		ME11	RES Ï>0, SUS Ï>0
RPL29	YBX3	+/+	1.40853		ME11	RES Ï>0, SUS Ï>0
RPL7A	TJP1	+/+	1.24905		ME11	RES Ï>0, SUS Ï>0
RPS14	ACSL5	+/+	2.85199		ME11	RES Ï>0, SUS Ï>0
RPS14	DAZAP2	+/+	2.85199		ME11	RES Ï>0, SUS Ï>0
RPS14	HMGA1	+/+	2.85199		ME11	RES Ï>0, SUS Ï>0
RPS14	ITM2B	+/+	2.85199		ME11	RES Ï>0, SUS Ï>0
RPS14	KARS1	+/+	2.85199		ME11	RES Ï>0, SUS Ï>0
RPS14	NADK	+/+	2.85199		ME11	RES Ï>0, SUS Ï>0
RPS14	RANBP2	+/+	2.85199		ME11	RES Ï>0, SUS Ï>0
RPS14	RPL29	+/+	2.85199		ME11	RES Ï>0, SUS Ï>0
RPS14	SCARB2	+/+	2.85199		ME11	RES Ï>0, SUS Ï>0
RPS14	TPR	+/+	2.85199		ME11	RES Ï>0, SUS Ï>0
RPS14	YBX3	+/+	2.85199		ME11	RES Ï>0, SUS Ï>0
RPS14	YWHAZ	+/+	2.85199		ME11	RES Ï>0, SUS Ï>0
RPS16	DAZAP2	+/+	1.34516		ME11	RES Ï>0, SUS Ï>0
RPS16	MYL6	+/+	1.34516		ME11	RES Ï>0, SUS Ï>0
RPS16	YBX3	+/+	1.34516		ME11	RES Ï>0, SUS Ï>0
RPS6	ARL6IP1	+/+	2.06631		ME11	RES Ï>0, SUS Ï>0
RPS6	HDLBP	+/+	2.06631		ME11	RES Ï>0, SUS Ï>0
RPS6	ITM2B	+/+	2.06631		ME11	RES Ï>0, SUS Ï>0
RPS6	NADK	+/+	2.06631		ME11	RES Ï>0, SUS Ï>0
RPS6	RPL10	+/+	2.06631		ME11	RES Ï>0, SUS Ï>0
RPS6	SSRP1	+/+	2.06631		ME11	RES Ï>0, SUS Ï>0
RPS6	VCP	+/+	2.06631		ME11	RES Ï>0, SUS Ï>0
SAT1	HMGA1	+/+	1.64911		ME11	RES Ï>0, SUS Ï>0
SAT1	LAPTM5	+/+	1.64911		ME11	RES Ï>0, SUS Ï>0
SAT1	YBX3	+/+	1.64911		ME11	RES Ï>0, SUS Ï>0
SEPTIN11	MTHFD1	+/+	0.555317		ME11	RES Ï>0, SUS Ï>0
SLC25A6	CDHR2	+/+	1.71043		ME11	RES Ï>0, SUS Ï>0
SNRNP200	NNT	+/+	1.77282		ME11	RES Ï>0, SUS Ï>0
SNRNP200	YBX3	+/+	1.77282		ME11	RES Ï>0, SUS Ï>0
SNRNP200	ZZEF1	+/+	1.77282		ME11	RES Ï>0, SUS Ï>0
SRSF1	NADK	+/+	1.75328		ME11	RES Ï>0, SUS Ï>0
SSRP1	TJP1	+/+	4.11339		ME11	RES Ï>0, SUS Ï>0
TASOR2	TJP1	+/+	4.67057		ME11	RES Ï>0, SUS Ï>0
TPI1	HADHB	+/+	1.46366		ME11	RES Ï>0, SUS Ï>0
TPR	RAB6A	+/+	1.29095		ME11	RES Ï>0, SUS Ï>0
VCP	ARF1	+/+	1.5412		ME11	RES Ï>0, SUS Ï>0
VCP	DAZAP2	+/+	1.5412		ME11	RES Ï>0, SUS Ï>0
VCP	EMP1	+/+	1.5412		ME11	RES Ï>0, SUS Ï>0
VCP	HADHB	+/+	1.5412		ME11	RES Ï>0, SUS Ï>0
VCP	SF1	+/+	1.5412		ME11	RES Ï>0, SUS Ï>0
VCP	TJP1	+/+	1.5412		ME11	RES Ï>0, SUS Ï>0
YBX3	MTHFD1	+/+	5.10413		ME11	RES Ï>0, SUS Ï>0
YBX3	RAB6A	+/+	5.10413		ME11	RES Ï>0, SUS Ï>0
YBX3	TPR	+/+	5.10413		ME11	RES Ï>0, SUS Ï>0
YBX3	ZZEF1	+/+	5.10413		ME11	RES Ï>0, SUS Ï>0
